# Supplementary material for: How children generalize novel nouns: An eye-tracking analysis of their generalization strategies
Source: PLoS One. 2024 Apr 3;19(4):e0296841. doi: 10.1371/journal.pone.0296841 (PMC10990231; doi:10.1371/journal.pone.0296841)
Supplement: S3 Data — (XLSX) [file pone.0296841.s008.xlsx]

## Sheet: behavioral data
Subject	Age(texte)	Age(months)	Age(classe)	Learning	Achievement profil	Excluded trials	NEAR [%]	DISTANT [%]	MeanPerf [%]	NEAR - Ta [%]	NEAR - Th [%]	NEAR - P [%]	NEAR - A1 [%]	NEAR - A2 [%]	NEAR - B [%]	DISTANT - Ta [%]	DISTANT - Th [%]	DISTANT - P [%]	DISTANT - A1 [%]	DISTANT - A2 [%]	DISTANT - B [%]	NEAR [ms]	DISTANT [ms]
1	7 years, 11 months	95	CE2	far	low	all	42.8571	14.2857	28.5714	42.8571	0	57.1429	0	0	0	14.2857	28.5714	57.1429	0	0	0	11837.7	11338.7
2	8 years, 2 months	98	CE2	far	low	[1]	0	14.2857	7.14286	0	28.5714	71.4286	0	0	0	14.2857	28.5714	57.1429	0	0	0	13471.1	9744.57
3	8 years, 8 months	104	CE2	far	high	[]	85.7143	71.4286	78.5714	85.7143	0	14.2857	0	0	0	71.4286	14.2857	14.2857	0	0	0	12142.3	12690.4
4	8 years, 0 months	96	CE2	far	high	all	100	71.4286	85.7143	100	0	0	0	0	0	71.4286	14.2857	14.2857	0	0	0	7717.43	10750.6
5	8 years, 1 months	97	CE2	far	high	[]	100	85.7143	92.8571	100	0	0	0	0	0	85.7143	0	14.2857	0	0	0	5382.29	8223.29
6	8 years, 0 months	96	CE2	far	high	[7, 8, 9, 10, 11, 12]	100	71.4286	85.7143	100	0	0	0	0	0	71.4286	28.5714	0	0	0	0	11006.7	21031.1
7	8 years, 3 months	99	CE2	far	high	[]	100	71.4286	85.7143	100	0	0	0	0	0	71.4286	28.5714	0	0	0	0	8268.71	8997.86
8	8 years, 3 months	99	CE2	far	high	[]	100	100	100	100	0	0	0	0	0	100	0	0	0	0	0	7637.57	8548
9	8 years, 6 months	102	CE2	far	high	[7]	100	100	100	100	0	0	0	0	0	100	0	0	0	0	0	5630.29	7959.86
10	8 years, 9 months	105	CE2	far	chance	[6, 8, 9, 11, 12, 13, 14]	85.7143	28.5714	57.1429	85.7143	0	14.2857	0	0	0	28.5714	71.4286	0	0	0	0	10764.9	8882.29
11	8 years, 5 months	101	CE2	far	high	[]	100	100	100	100	0	0	0	0	0	100	0	0	0	0	0	6206.43	8174.86
12	8 years, 3 months	99	CE2	far	high	[4, 8, 11, 12]	100	100	100	100	0	0	0	0	0	100	0	0	0	0	0	6532.86	6598.86
13	7 years, 11 months	95	CE2	far	chance	[]	71.4286	42.8571	57.1429	71.4286	0	28.5714	0	0	0	42.8571	14.2857	42.8571	0	0	0	7345.14	11463.9
14	8 years, 2 months	98	CE2	far	high	[3, 5]	100	71.4286	85.7143	100	0	0	0	0	0	71.4286	28.5714	0	0	0	0	6997.86	8459.71
15	8 years, 10 months	106	CE2	far	chance	[]	100	28.5714	64.2857	100	0	0	0	0	0	28.5714	14.2857	57.1429	0	0	0	9288	14135.9
16	8 years, 7 months	103	CE2	far	high	[]	100	42.8571	71.4286	100	0	0	0	0	0	42.8571	14.2857	42.8571	0	0	0	7290.86	14348.6
17	8 years, 1 months	97	CE2	far	chance	[13, 14]	71.4286	14.2857	42.8571	71.4286	0	28.5714	0	0	0	14.2857	14.2857	71.4286	0	0	0	8769.71	8562
18	8 years, 9 months	105	CE2	far	low	[]	0	0	0	0	0	100	0	0	0	0	0	100	0	0	0	8622.57	7980
19	8 years, 6 months	102	CE2	far	chance	[]	85.7143	42.8571	64.2857	85.7143	0	14.2857	0	0	0	42.8571	0	57.1429	0	0	0	8458.57	7238.14
20	8 years, 1 months	97	CE2	far	high	all	100	71.4286	85.7143	100	0	0	0	0	0	71.4286	28.5714	0	0	0	0	5396.14	9413.71
21	8 years, 0 months	96	CE2	far	high	[4, 6, 7, 10, 11, 14]	100	71.4286	85.7143	100	0	0	0	0	0	71.4286	28.5714	0	0	0	0	8645.29	22610.3
22	7 years, 7 months	91	CE2	far	low	[1, 4, 10]	14.2857	42.8571	28.5714	14.2857	28.5714	57.1429	0	0	0	42.8571	28.5714	28.5714	0	0	0	14171.4	11179
23	8 years, 1 months	97	CE2	far	high	[]	100	85.7143	92.8571	100	0	0	0	0	0	85.7143	0	14.2857	0	0	0	7610.71	7976.14
24	8 years, 4 months	100	CE2	far	high	all	100	85.7143	92.8571	100	0	0	0	0	0	85.7143	14.2857	0	0	0	0	7894.43	7997.14
25	8 years, 10 months	106	CE2	far	high	[8]	100	57.1429	78.5714	100	0	0	0	0	0	57.1429	42.8571	0	0	0	0	8328	10038.1
26	8 years, 5 months	101	CE2	far	chance	[6, 7]	85.7143	42.8571	64.2857	85.7143	14.2857	0	0	0	0	42.8571	57.1429	0	0	0	0	13089.7	11217.3
27	8 years, 8 months	104	CE2	far	high	all	85.7143	71.4286	78.5714	85.7143	0	14.2857	0	0	0	71.4286	14.2857	14.2857	0	0	0	13874.9	12930.6
28	9 years, 2 months	110	CE2	far	high	[]	57.1429	85.7143	71.4286	57.1429	14.2857	28.5714	0	0	0	85.7143	0	14.2857	0	0	0	9801	7798.86
29	8 years, 9 months	105	CE2	close	chance	[]	71.4286	57.1429	64.2857	71.4286	28.5714	0	0	0	0	57.1429	0	42.8571	0	0	0	9008.57	11406.6
30	8 years, 4 months	100	CE2	close	high	[4, 5, 6, 11]	100	85.7143	92.8571	100	0	0	0	0	0	85.7143	14.2857	0	0	0	0	8829.71	7197.86
31	8 years, 4 months	100	CE2	close	high	[]	85.7143	85.7143	85.7143	85.7143	0	14.2857	0	0	0	85.7143	14.2857	0	0	0	0	9683	10519.9
32	8 years, 1 months	97	CE2	close	low	[8, 10, 12, 13, 14]	28.5714	14.2857	21.4286	28.5714	0	71.4286	0	0	0	14.2857	0	85.7143	0	0	0	8886.57	7508.43
33	8 years, 2 months	98	CE2	close	high	[]	100	100	100	100	0	0	0	0	0	100	0	0	0	0	0	7740	7578.14
34	8 years, 0 months	96	CE2	close	high	[11]	100	100	100	100	0	0	0	0	0	100	0	0	0	0	0	6839.29	5010.86
35	8 years, 8 months	104	CE2	close	high	[]	100	85.7143	92.8571	100	0	0	0	0	0	85.7143	0	14.2857	0	0	0	6576	8571.43
36	8 years, 1 months	97	CE2	close	chance	[1, 3, 4, 6]	57.1429	42.8571	50	57.1429	0	42.8571	0	0	0	42.8571	0	57.1429	0	0	0	9722.29	14205.1
37	8 years, 2 months	98	CE2	close	high	[]	100	100	100	100	0	0	0	0	0	100	0	0	0	0	0	8300.57	8412.29
38	8 years, 7 months	103	CE2	close	low	[3, 14]	42.8571	28.5714	35.7143	42.8571	28.5714	28.5714	0	0	0	28.5714	57.1429	14.2857	0	0	0	8884.71	7687.14
39	7 years, 10 months	94	CE2	close	low	[]	0	0	0	0	42.8571	57.1429	0	0	0	0	71.4286	28.5714	0	0	0	9019.14	8323.29
40	7 years, 11 months	95	CE2	close	high	[]	100	100	100	100	0	0	0	0	0	100	0	0	0	0	0	6185.43	5409
41	8 years, 2 months	98	CE2	close	high	[]	100	71.4286	85.7143	100	0	0	0	0	0	71.4286	28.5714	0	0	0	0	8651	7124.43
42	8 years, 7 months	103	CE2	close	low	[]	14.2857	0	7.14286	14.2857	0	85.7143	0	0	0	0	0	100	0	0	0	13019.4	8667.71
43	8 years, 9 months	105	CE2	close	high	[]	100	71.4286	85.7143	100	0	0	0	0	0	71.4286	14.2857	14.2857	0	0	0	11801.6	11276.7
44	8 years, 8 months	104	CE2	close	high	[12, 13, 14]	100	71.4286	85.7143	100	0	0	0	0	0	71.4286	0	28.5714	0	0	0	8844	9586
45	8 years, 7 months	103	CE2	close	high	[2, 3, 5]	85.7143	57.1429	71.4286	85.7143	14.2857	0	0	0	0	57.1429	0	42.8571	0	0	0	8120.43	11911.3
46	8 years, 7 months	103	CE2	close	chance	all	71.4286	14.2857	42.8571	71.4286	0	28.5714	0	0	0	14.2857	0	85.7143	0	0	0	7468.71	10467.6
47	8 years, 5 months	101	CE2	close	high	all	71.4286	71.4286	71.4286	71.4286	14.2857	14.2857	0	0	0	71.4286	0	28.5714	0	0	0	8618.14	10849.7
48	8 years, 0 months	96	CE2	close	low	[]	42.8571	14.2857	28.5714	42.8571	0	57.1429	0	0	0	14.2857	0	85.7143	0	0	0	5951.29	8927.71
49	7 years, 10 months	94	CE2	close	low	[10, 11, 12, 14]	0	0	0	0	0	100	0	0	0	0	0	100	0	0	0	5439.43	8748.57
50	8 years, 2 months	98	CE2	close	chance	[]	71.4286	28.5714	50	71.4286	14.2857	14.2857	0	0	0	28.5714	28.5714	42.8571	0	0	0	12149.3	9545.29
51	8 years, 9 months	105	CE2	close	high	[2, 13]	85.7143	85.7143	85.7143	85.7143	14.2857	0	0	0	0	85.7143	0	14.2857	0	0	0	7169.86	6308.71
52	8 years, 7 months	103	CE2	close	high	all	100	71.4286	85.7143	100	0	0	0	0	0	71.4286	0	28.5714	0	0	0	6856	7695
53	9 years, 8 months	116	CE2	close	chance	[]	71.4286	57.1429	64.2857	71.4286	14.2857	14.2857	0	0	0	57.1429	28.5714	14.2857	0	0	0	18061.6	21149.1
54	8 years, 4 months	100	CE2	close	high	[]	100	85.7143	92.8571	100	0	0	0	0	0	85.7143	14.2857	0	0	0	0	8555.86	9565.57
55	8 years, 5 months	101	CE2	close	low	[9]	28.5714	0	14.2857	28.5714	0	71.4286	0	0	0	0	0	100	0	0	0	6561.57	7214.86
56	8 years, 9 months	105	CE2	close	high	[]	85.7143	57.1429	71.4286	85.7143	14.2857	0	0	0	0	57.1429	0	42.8571	0	0	0	8116.43	7463.14
57	7 years, 11 months	95	CE2	close	low	all	28.5714	0	14.2857	28.5714	71.4286	0	0	0	0	0	71.4286	28.5714	0	0	0	7141.86	10446.4
58	8 years, 6 months	102	CE2	close	high	all	100	100	100	100	0	0	0	0	0	100	0	0	0	0	0	7621.43	8521.71
59	6 years, 3 months	75	CP	far	high	all	100	85.7143	92.8571	100	0	0	0	0	0	85.7143	0	14.2857	0	0	0	15507.7	18867.7
60	6 years, 4 months	76	CP	far	low	[]	28.5714	42.8571	35.7143	28.5714	28.5714	42.8571	0	0	0	42.8571	14.2857	42.8571	0	0	0	9731.57	14643.6
61	6 years, 3 months	75	CP	far	chance	[12]	57.1429	28.5714	42.8571	57.1429	14.2857	28.5714	0	0	0	28.5714	42.8571	28.5714	0	0	0	13934.6	12205.1
62	6 years, 11 months	83	CP	far	high	[]	100	57.1429	78.5714	100	0	0	0	0	0	57.1429	42.8571	0	0	0	0	6420.14	9071.71
63	7 years, 8 months	92	CP	far	high	[9, 11, 14]	100	85.7143	92.8571	100	0	0	0	0	0	85.7143	14.2857	0	0	0	0	6728.43	7113.86
64	6 years, 4 months	76	CP	far	high	[2, 4, 5]	85.7143	57.1429	71.4286	85.7143	0	14.2857	0	0	0	57.1429	14.2857	28.5714	0	0	0	14082.3	49434
65	6 years, 3 months	75	CP	far	chance	[]	71.4286	28.5714	50	71.4286	0	28.5714	0	0	0	28.5714	0	71.4286	0	0	0	9683.86	8415.14
66	6 years, 10 months	82	CP	far	high	[]	100	85.7143	92.8571	100	0	0	0	0	0	85.7143	0	14.2857	0	0	0	10179.3	10748.1
67	6 years, 9 months	81	CP	far	high	[6, 14]	100	100	100	100	0	0	0	0	0	100	0	0	0	0	0	11807.4	14115.1
68	6 years, 4 months	76	CP	far	high	[]	85.7143	57.1429	71.4286	85.7143	0	14.2857	0	0	0	57.1429	28.5714	14.2857	0	0	0	22133.9	19528.1
69	6 years, 9 months	81	CP	far	high	all	100	85.7143	92.8571	100	0	0	0	0	0	85.7143	14.2857	0	0	0	0	9992.14	15663.6
70	6 years, 6 months	78	CP	far	low	all	0	14.2857	7.14286	0	0	100	0	0	0	14.2857	0	85.7143	0	0	0	7908	8455.71
71	7 years, 2 months	86	CP	far	high	[4, 5, 6, 8, 9, 10, 11]	71.4286	71.4286	71.4286	71.4286	0	28.5714	0	0	0	71.4286	14.2857	14.2857	0	0	0	8070.43	7226
72	6 years, 4 months	76	CP	far	high	[]	100	100	100	100	0	0	0	0	0	100	0	0	0	0	0	6265.29	7515
73	6 years, 0 months	72	CP	far	low	[1]	14.2857	57.1429	35.7143	14.2857	14.2857	71.4286	0	0	0	57.1429	14.2857	28.5714	0	0	0	17605.6	11950.4
74	6 years, 10 months	82	CP	far	chance	all	57.1429	28.5714	42.8571	57.1429	14.2857	28.5714	0	0	0	28.5714	28.5714	42.8571	0	0	0	13926.3	10583.7
75	7 years, 1 months	85	CP	far	high	[11]	100	71.4286	85.7143	100	0	0	0	0	0	71.4286	14.2857	14.2857	0	0	0	17357	12004
76	6 years, 2 months	74	CP	far	high	[11]	100	85.7143	92.8571	100	0	0	0	0	0	85.7143	0	14.2857	0	0	0	7493.86	10337.9
77	7 years, 1 months	85	CP	far	high	[]	100	85.7143	92.8571	100	0	0	0	0	0	85.7143	0	14.2857	0	0	0	6612	8899.71
78	6 years, 10 months	82	CP	far	low	[]	71.4286	0	35.7143	71.4286	0	28.5714	0	0	0	0	28.5714	71.4286	0	0	0	8865.71	9309.14
79	6 years, 8 months	80	CP	far	low	[11, 12]	42.8571	14.2857	28.5714	42.8571	28.5714	28.5714	0	0	0	14.2857	42.8571	42.8571	0	0	0	15718.7	14368.9
80	6 years, 5 months	77	CP	far	high	[]	100	71.4286	85.7143	100	0	0	0	0	0	71.4286	14.2857	14.2857	0	0	0	8610.86	10101.7
81	7 years, 0 months	84	CP	far	low	[6, 13]	28.5714	14.2857	21.4286	28.5714	0	71.4286	0	0	0	14.2857	28.5714	42.8571	14.2857	0	0	10925.9	18064.7
82	6 years, 4 months	76	CP	far	low	[]	28.5714	28.5714	28.5714	28.5714	14.2857	57.1429	0	0	0	28.5714	0	71.4286	0	0	0	18351.4	16931.1
83	6 years, 2 months	74	CP	far	low	[]	14.2857	28.5714	21.4286	14.2857	28.5714	57.1429	0	0	0	28.5714	28.5714	42.8571	0	0	0	14970.1	12644.7
84	6 years, 10 months	82	CP	far	low	[]	14.2857	0	7.14286	14.2857	0	85.7143	0	0	0	0	0	100	0	0	0	14439.3	13862.9
85	7 years, 1 months	85	CP	far	low	[]	14.2857	0	7.14286	14.2857	0	85.7143	0	0	0	0	0	100	0	0	0	11192.1	13754
86	6 years, 4 months	76	CP	far	high	[]	85.7143	71.4286	78.5714	85.7143	0	14.2857	0	0	0	71.4286	0	28.5714	0	0	0	6481.43	8715.14
87	6 years, 10 months	82	CP	far	high	[]	85.7143	57.1429	71.4286	85.7143	0	14.2857	0	0	0	57.1429	28.5714	14.2857	0	0	0	7737.29	7669.43
88	6 years, 2 months	74	CP	far	chance	[]	71.4286	57.1429	64.2857	71.4286	0	28.5714	0	0	0	57.1429	42.8571	0	0	0	0	10254.9	18098.3
89	6 years, 8 months	80	CP	far	chance	[]	100	0	50	100	0	0	0	0	0	0	85.7143	14.2857	0	0	0	12456.9	15841.4
90	7 years, 0 months	84	CP	far	chance	[8, 10]	71.4286	28.5714	50	71.4286	0	28.5714	0	0	0	28.5714	42.8571	28.5714	0	0	0	16156.4	12152
91	6 years, 3 months	75	CP	far	high	[]	100	85.7143	92.8571	100	0	0	0	0	0	85.7143	0	14.2857	0	0	0	8313	9526.86
92	6 years, 5 months	77	CP	far	low	[]	0	0	0	0	0	100	0	0	0	0	0	100	0	0	0	8830	10169.6
93	6 years, 8 months	80	CP	far	high	[3, 4, 8, 10, 11, 12, 13]	100	57.1429	78.5714	100	0	0	0	0	0	57.1429	14.2857	28.5714	0	0	0	12747.3	12928.1
94	6 years, 10 months	82	CP	far	chance	[]	42.8571	71.4286	57.1429	42.8571	14.2857	14.2857	0	0	28.5714	71.4286	28.5714	0	0	0	0	12578.9	13454
95	6 years, 1 months	73	CP	far	high	[7, 11, 12]	85.7143	85.7143	85.7143	85.7143	0	14.2857	0	0	0	85.7143	14.2857	0	0	0	0	9740.57	8667.14
96	6 years, 5 months	77	CP	far	chance	all	71.4286	42.8571	57.1429	71.4286	0	28.5714	0	0	0	42.8571	0	57.1429	0	0	0	15118	17296.6
97	6 years, 4 months	76	CP	far	low	[]	28.5714	28.5714	28.5714	28.5714	14.2857	57.1429	0	0	0	28.5714	14.2857	57.1429	0	0	0	13191.9	14503.3
98	6 years, 4 months	76	CP	far	high	[]	100	85.7143	92.8571	100	0	0	0	0	0	85.7143	14.2857	0	0	0	0	7305.57	10774.4
99	6 years, 3 months	75	CP	far	chance	[]	57.1429	28.5714	42.8571	57.1429	28.5714	14.2857	0	0	0	28.5714	42.8571	28.5714	0	0	0	14763.4	14574.6
100	7 years, 5 months	89	CP	far	low	[]	0	0	0	0	0	100	0	0	0	0	0	100	0	0	0	11630.1	7820.57
101	6 years, 2 months	74	CP	close	high	[4, 6, 8, 10, 12]	100	85.7143	92.8571	100	0	0	0	0	0	85.7143	14.2857	0	0	0	0	6040.43	6395
102	6 years, 8 months	80	CP	close	chance	[]	71.4286	42.8571	57.1429	71.4286	14.2857	14.2857	0	0	0	42.8571	0	57.1429	0	0	0	11828	12614.6
103	6 years, 10 months	82	CP	close	high	[]	71.4286	85.7143	78.5714	71.4286	14.2857	14.2857	0	0	0	85.7143	0	14.2857	0	0	0	12697.7	11560.1
104	5 years, 7 months	67	CP	close	chance	all	42.8571	42.8571	42.8571	42.8571	28.5714	28.5714	0	0	0	42.8571	28.5714	28.5714	0	0	0	13757.1	13409.9
105	7 years, 0 months	84	CP	close	low	[8, 9, 10, 11, 12, 13, 14]	28.5714	14.2857	21.4286	28.5714	0	71.4286	0	0	0	14.2857	0	85.7143	0	0	0	7797.14	8829.14
106	6 years, 10 months	82	CP	close	chance	[]	28.5714	57.1429	42.8571	28.5714	42.8571	28.5714	0	0	0	57.1429	28.5714	14.2857	0	0	0	14134	14059.1
107	6 years, 7 months	79	CP	close	low	[]	42.8571	28.5714	35.7143	42.8571	57.1429	0	0	0	0	28.5714	71.4286	0	0	0	0	9932.43	11609.9
108	7 years, 0 months	84	CP	close	high	all	100	85.7143	92.8571	100	0	0	0	0	0	85.7143	0	14.2857	0	0	0	9710.43	9044
109	6 years, 7 months	79	CP	close	high	[2, 4, 6, 12, 13]	100	100	100	100	0	0	0	0	0	100	0	0	0	0	0	7132.29	7967.57
110	6 years, 5 months	77	CP	close	chance	[8, 11, 14]	42.8571	57.1429	50	42.8571	14.2857	42.8571	0	0	0	57.1429	14.2857	28.5714	0	0	0	12460.3	13906.9
111	6 years, 6 months	78	CP	close	chance	[]	71.4286	28.5714	50	71.4286	0	28.5714	0	0	0	28.5714	28.5714	42.8571	0	0	0	11452.3	9334.14
112	6 years, 2 months	74	CP	close	high	all	85.7143	85.7143	85.7143	85.7143	14.2857	0	0	0	0	85.7143	14.2857	0	0	0	0	9361.14	10139.4
113	7 years, 1 months	85	CP	close	low	[2, 14]	28.5714	42.8571	35.7143	28.5714	14.2857	57.1429	0	0	0	42.8571	0	42.8571	14.2857	0	0	10150.9	11322.9
114	7 years, 2 months	86	CP	close	high	[]	85.7143	100	92.8571	85.7143	14.2857	0	0	0	0	100	0	0	0	0	0	6026.43	5070.14
115	7 years, 1 months	85	CP	close	low	[3]	42.8571	14.2857	28.5714	42.8571	57.1429	0	0	0	0	14.2857	85.7143	0	0	0	0	15324.4	11207.1
116	6 years, 7 months	79	CP	close	chance	[]	100	14.2857	57.1429	100	0	0	0	0	0	14.2857	0	85.7143	0	0	0	11984	13301.6
117	7 years, 0 months	84	CP	close	low	[8, 9]	14.2857	0	7.14286	14.2857	14.2857	71.4286	0	0	0	0	0	100	0	0	0	10280.9	13451.3
118	6 years, 8 months	80	CP	close	low	[]	28.5714	42.8571	35.7143	28.5714	14.2857	57.1429	0	0	0	42.8571	28.5714	28.5714	0	0	0	10233.1	14598.9
119	7 years, 1 months	85	CP	close	chance	[]	85.7143	42.8571	64.2857	85.7143	0	14.2857	0	0	0	42.8571	0	57.1429	0	0	0	6949.29	7285
120	6 years, 11 months	83	CP	close	low	[13]	0	0	0	0	28.5714	71.4286	0	0	0	0	0	100	0	0	0	11348.9	9491.86
121	5 years, 5 months	65	CP	close	low	42.8571	14.2857	42.8571	0	57.1429	0	0	0	14.2857	0	85.7143	0	0	0	8818.14	10487
122	5 years, 6 months	66	CP	close	high	[4, 9]	100	85.7143	92.8571	100	0	0	0	0	0	85.7143	0	14.2857	0	0	0	6783.14	7357.43
123	6 years, 5 months	77	CP	close	high	[]	100	85.7143	92.8571	100	0	0	0	0	0	85.7143	0	14.2857	0	0	0	14092.6	15331.1
124	6 years, 7 months	79	CP	close	high	[]	100	100	100	100	0	0	0	0	0	100	0	0	0	0	0	8834.86	9242
125	7 years, 3 months	87	CP	close	high	[]	85.7143	100	92.8571	85.7143	14.2857	0	0	0	0	100	0	0	0	0	0	6360.57	8939.86
126	6 years, 5 months	77	CP	close	high	[11, 12, 13]	100	100	100	100	0	0	0	0	0	100	0	0	0	0	0	6219.57	7497.29
127	6 years, 9 months	81	CP	close	high	all	100	100	100	100	0	0	0	0	0	100	0	0	0	0	0	8328.14	10436.6
128	6 years, 7 months	79	CP	close	high	all	85.7143	100	92.8571	85.7143	14.2857	0	0	0	0	100	0	0	0	0	0	9608.43	10009.7
129	6 years, 3 months	75	CP	close	high	[6, 9, 10, 11, 14]	100	42.8571	71.4286	100	0	0	0	0	0	42.8571	0	57.1429	0	0	0	9475.14	12147.4
130	7 years, 0 months	84	CP	close	chance	[]	57.1429	42.8571	50	57.1429	0	42.8571	0	0	0	42.8571	14.2857	42.8571	0	0	0	9047.14	14922.9
131	6 years, 7 months	79	CP	close	chance	[2, 3]	42.8571	71.4286	57.1429	42.8571	28.5714	28.5714	0	0	0	71.4286	28.5714	0	0	0	0	8952.43	8902.43
132	7 years, 1 months	85	CP	close	high	[6, 7, 8, 9, 11, 14]	85.7143	57.1429	71.4286	85.7143	14.2857	0	0	0	0	57.1429	28.5714	14.2857	0	0	0	8749.43	9807
133	6 years, 8 months	80	CP	close	low	[1, 5, 6, 7, 8, 9, 14]	0	0	0	0	14.2857	85.7143	0	0	0	0	42.8571	57.1429	0	0	0	12535.1	8634.86
134	7 years, 1 months	85	CP	close	low	[]	14.2857	0	7.14286	14.2857	14.2857	71.4286	0	0	0	0	0	100	0	0	0	7978.57	8658.43
135	6 years, 2 months	74	CP	close	chance	[]	57.1429	57.1429	57.1429	57.1429	0	42.8571	0	0	0	57.1429	0	42.8571	0	0	0	10592.7	10908.9
136	6 years, 11 months	83	CP	close	high	[4, 7, 9]	85.7143	100	92.8571	85.7143	14.2857	0	0	0	0	100	0	0	0	0	0	7481.57	7633.43
137	7 years, 0 months	84	CP	close	low	[4, 7, 11]	14.2857	14.2857	14.2857	14.2857	0	85.7143	0	0	0	14.2857	0	71.4286	0	0	14.2857	14767.1	9642.86
138	6 years, 10 months	82	CP	close	high	[]	85.7143	57.1429	71.4286	85.7143	14.2857	0	0	0	0	57.1429	14.2857	28.5714	0	0	0	9270.57	9162.86
139	5 years, 2 months	62	GS	far	chance	[]	71.4286	28.5714	50	71.4286	28.5714	0	0	0	0	28.5714	28.5714	42.8571	0	0	0	8550.57	8978.43
140	5 years, 6 months	66	GS	far	low	all	28.5714	42.8571	35.7143	28.5714	42.8571	28.5714	0	0	0	42.8571	28.5714	28.5714	0	0	0	17511.6	13416.9
141	5 years, 9 months	69	GS	far	low	all	14.2857	28.5714	21.4286	14.2857	28.5714	57.1429	0	0	0	28.5714	42.8571	28.5714	0	0	0	8441.57	10578.9
142	5 years, 3 months	63	GS	far	low	[]	28.5714	42.8571	35.7143	28.5714	28.5714	42.8571	0	0	0	42.8571	14.2857	42.8571	0	0	0	11197.9	7123.29
143	5 years, 8 months	68	GS	far	chance	[9]	57.1429	28.5714	42.8571	57.1429	28.5714	14.2857	0	0	0	28.5714	28.5714	42.8571	0	0	0	11327.7	8374.86
144	5 years, 3 months	63	GS	far	low	[9, 10, 13]	14.2857	42.8571	28.5714	14.2857	28.5714	57.1429	0	0	0	42.8571	0	57.1429	0	0	0	9870.71	7318.86
145	5 years, 1 months	61	GS	far	chance	[1, 2, 4, 9, 12, 13, 14]	42.8571	71.4286	57.1429	42.8571	42.8571	14.2857	0	0	0	71.4286	14.2857	14.2857	0	0	0	12418	14257
146	5 years, 5 months	65	GS	far	low	all	42.8571	28.5714	35.7143	42.8571	28.5714	28.5714	0	0	0	28.5714	28.5714	42.8571	0	0	0	12169.6	7905
147	5 years, 4 months	64	GS	far	chance	[5, 6, 7, 11, 12, 13, 14]	57.1429	42.8571	50	57.1429	14.2857	28.5714	0	0	0	42.8571	14.2857	42.8571	0	0	0	11633.9	10621.4
148	5 years, 6 months	66	GS	far	chance	[]	42.8571	57.1429	50	42.8571	0	57.1429	0	0	0	57.1429	0	42.8571	0	0	0	13265.6	10650.7
149	5 years, 0 months	60	GS	far	high	[1, 2, 13, 14]	71.4286	71.4286	71.4286	71.4286	28.5714	0	0	0	0	71.4286	28.5714	0	0	0	0	11367.1	10134.6
150	5 years, 4 months	64	GS	far	low	[]	28.5714	0	14.2857	28.5714	0	71.4286	0	0	0	0	0	100	0	0	0	12037.7	10160.7
151	5 years, 5 months	65	GS	far	high	[]	100	57.1429	78.5714	100	0	0	0	0	0	57.1429	0	42.8571	0	0	0	7674.57	9183
152	5 years, 7 months	67	GS	far	high	[]	100	71.4286	85.7143	100	0	0	0	0	0	71.4286	0	28.5714	0	0	0	7907	5702.71
153	5 years, 2 months	62	GS	far	low	[]	42.8571	28.5714	35.7143	42.8571	28.5714	28.5714	0	0	0	28.5714	28.5714	42.8571	0	0	0	8153.71	9714.57
154	5 years, 8 months	68	GS	far	high	all	71.4286	85.7143	78.5714	71.4286	14.2857	14.2857	0	0	0	85.7143	14.2857	0	0	0	0	13329.6	12665.3
155	5 years, 8 months	68	GS	far	low	all	42.8571	14.2857	28.5714	42.8571	0	57.1429	0	0	0	14.2857	28.5714	57.1429	0	0	0	7279.71	10970.3
156	5 years, 5 months	65	GS	far	low	[6, 7, 9, 10, 11, 12, 14]	0	0	0	0	0	100	0	0	0	0	14.2857	85.7143	0	0	0	6434.86	9224.29
157	5 years, 9 months	69	GS	far	chance	all	71.4286	42.8571	57.1429	71.4286	14.2857	14.2857	0	0	0	42.8571	57.1429	0	0	0	0	12630.6	13006
158	4 years, 11 months	59	GS	far	low	[]	28.5714	28.5714	28.5714	28.5714	14.2857	57.1429	0	0	0	28.5714	28.5714	42.8571	0	0	0	7886.43	7246.86
159	4 years, 11 months	59	GS	far	chance	all	42.8571	42.8571	42.8571	42.8571	14.2857	42.8571	0	0	0	42.8571	14.2857	42.8571	0	0	0	12527.3	8844.71
160	5 years, 3 months	63	GS	far	low	[8, 14]	28.5714	42.8571	35.7143	28.5714	14.2857	57.1429	0	0	0	42.8571	14.2857	42.8571	0	0	0	18973.9	18049.4
161	5 years, 0 months	60	GS	far	chance	[2, 7, 10, 11, 12, 13, 14]	42.8571	42.8571	42.8571	42.8571	0	57.1429	0	0	0	42.8571	28.5714	28.5714	0	0	0	11657.7	9497.57
162	5 years, 5 months	65	GS	far	low	[]	14.2857	0	7.14286	14.2857	28.5714	57.1429	0	0	0	0	42.8571	57.1429	0	0	0	8860.57	10122
163	5 years, 4 months	64	GS	far	low	all	42.8571	28.5714	35.7143	42.8571	14.2857	42.8571	0	0	0	28.5714	0	71.4286	0	0	0	16132.6	11750.4
164	5 years, 3 months	63	GS	close	low	[1, 6, 8]	42.8571	14.2857	28.5714	42.8571	14.2857	42.8571	0	0	0	14.2857	0	85.7143	0	0	0	11757	12026.7
165	5 years, 1 months	61	GS	close	chance	all	57.1429	57.1429	57.1429	57.1429	0	42.8571	0	0	0	57.1429	14.2857	28.5714	0	0	0	11505.9	10175.4
166	5 years, 4 months	64	GS	close	low	[]	28.5714	28.5714	28.5714	28.5714	28.5714	42.8571	0	0	0	28.5714	0	71.4286	0	0	0	22380.3	18697.4
167	4 years, 10 months	58	GS	close	low	[3]	14.2857	0	7.14286	14.2857	0	85.7143	0	0	0	0	0	100	0	0	0	10904.6	8156.57
168	5 years, 7 months	67	GS	close	low	[]	57.1429	0	28.5714	57.1429	0	42.8571	0	0	0	0	28.5714	71.4286	0	0	0	16471.6	16625.7
169	4 years, 11 months	59	GS	close	chance	all	42.8571	85.7143	64.2857	42.8571	28.5714	28.5714	0	0	0	85.7143	0	0	0	14.2857	0	9546.71	10483.1
170	5 years, 0 months	60	GS	close	chance	[3, 4, 9]	71.4286	28.5714	50	71.4286	14.2857	14.2857	0	0	0	28.5714	42.8571	28.5714	0	0	0	14270.9	12711.1
171	4 years, 10 months	58	GS	close	low	[6, 7, 8, 9, 10, 13]	28.5714	0	14.2857	28.5714	0	71.4286	0	0	0	0	0	100	0	0	0	8043.43	6164.43
172	5 years, 6 months	66	GS	close	high	[6]	100	100	100	100	0	0	0	0	0	100	0	0	0	0	0	16050.3	14454.7
173	5 years, 1 months	61	GS	close	low	[3]	28.5714	14.2857	21.4286	28.5714	14.2857	57.1429	0	0	0	14.2857	0	85.7143	0	0	0	9219.86	11767.4
174	4 years, 11 months	59	GS	close	low	[4, 5, 8, 9]	14.2857	42.8571	28.5714	14.2857	42.8571	42.8571	0	0	0	42.8571	14.2857	42.8571	0	0	0	13283.6	13973.7
175	5 years, 3 months	63	GS	close	high	[7, 8, 10, 12, 13, 14]	85.7143	71.4286	78.5714	85.7143	14.2857	0	0	0	0	71.4286	14.2857	14.2857	0	0	0	14350.3	12361.1
176	5 years, 3 months	63	GS	close	chance	[11, 12, 13, 14]	14.2857	71.4286	42.8571	14.2857	42.8571	42.8571	0	0	0	71.4286	14.2857	14.2857	0	0	0	12014	10830.1
177	4 years, 11 months	59	GS	close	low	[]	42.8571	28.5714	35.7143	42.8571	42.8571	14.2857	0	0	0	28.5714	42.8571	28.5714	0	0	0	11148	9094
178	5 years, 4 months	64	GS	close	low	[7, 9, 11, 12, 13]	42.8571	14.2857	28.5714	42.8571	14.2857	42.8571	0	0	0	14.2857	14.2857	71.4286	0	0	0	14671.6	21739.1
179	5 years, 7 months	67	GS	close	low	[]	42.8571	14.2857	28.5714	42.8571	0	57.1429	0	0	0	14.2857	0	85.7143	0	0	0	6135.57	6045.86
180	5 years, 2 months	62	GS	close	low	all	28.5714	14.2857	21.4286	28.5714	0	71.4286	0	0	0	14.2857	14.2857	71.4286	0	0	0	14560.6	12989.4
181	4 years, 11 months	59	GS	close	low	[]	42.8571	28.5714	35.7143	42.8571	28.5714	28.5714	0	0	0	28.5714	14.2857	57.1429	0	0	0	20834	15264.6
182	5 years, 6 months	66	GS	close	chance	all	71.4286	57.1429	64.2857	71.4286	0	28.5714	0	0	0	57.1429	0	42.8571	0	0	0	9977.71	14557.4
183	5 years, 6 months	66	GS	close	low	[7, 8, 9, 11, 12, 13, 14]	28.5714	42.8571	35.7143	28.5714	28.5714	42.8571	0	0	0	42.8571	14.2857	42.8571	0	0	0	10155.9	8045.71
184	4 years, 11 months	59	GS	close	chance	[]	57.1429	71.4286	64.2857	57.1429	14.2857	28.5714	0	0	0	71.4286	0	28.5714	0	0	0	9980	10390.6
185	5 years, 2 months	62	GS	close	chance	[]	71.4286	42.8571	57.1429	71.4286	14.2857	14.2857	0	0	0	42.8571	14.2857	42.8571	0	0	0	10141.1	15219.1

## Sheet: prop fixation times
Subject	Age(texte)	Age(months)	Age(classe)	Learning	Achievement profil	Excluded trials	NEAR [%]	DISTANT [%]	MeanPerf [%]	Cor-Near-B-L [ms-prop]	Cor-Near-B-Th [ms-prop]	Cor-Near-B-Ta [ms-prop]	Cor-Near-B-P [ms-prop]	Cor-Near-M-L [ms-prop]	Cor-Near-M-Th [ms-prop]	Cor-Near-M-Ta [ms-prop]	Cor-Near-M-P [ms-prop]	Cor-Near-E-L [ms-prop]	Cor-Near-E-Th [ms-prop]	Cor-Near-E-Ta [ms-prop]	Cor-Near-E-P [ms-prop]	Cor-Distant-B-L [ms-prop]	Cor-Distant-B-Th [ms-prop]	Cor-Distant-B-Ta [ms-prop]	Cor-Distant-B-P [ms-prop]	Cor-Distant-M-L [ms-prop]	Cor-Distant-M-Th [ms-prop]	Cor-Distant-M-Ta [ms-prop]	Cor-Distant-M-P [ms-prop]	Cor-Distant-E-L [ms-prop]	Cor-Distant-E-Th [ms-prop]	Cor-Distant-E-Ta [ms-prop]	Cor-Distant-E-P [ms-prop]	Err-Near-B-L [ms-prop]	Err-Near-B-Th [ms-prop]	Err-Near-B-Ta [ms-prop]	Err-Near-B-P [ms-prop]	Err-Near-M-L [ms-prop]	Err-Near-M-Th [ms-prop]	Err-Near-M-Ta [ms-prop]	Err-Near-M-P [ms-prop]	Err-Near-E-L [ms-prop]	Err-Near-E-Th [ms-prop]	Err-Near-E-Ta [ms-prop]	Err-Near-E-P [ms-prop]	Err-Distant-B-L [ms-prop]	Err-Distant-B-Th [ms-prop]	Err-Distant-B-Ta [ms-prop]	Err-Distant-B-P [ms-prop]
1	7 years, 11 months	95	CE2	far	low	all	42.86	14.29	28.57
2	8 years, 2 months	98	CE2	far	low	[1]	0	14.29	7.14													0.17	0.08	0.08	0	0.18	0	0.15	0	0	0.14	0.19	0	0.11	0.05	0.06	0.11	0.08	0.1	0.05	0.1	0.05	0.07	0.04	0.17	0.12	0.03	0.09	0.1
3	8 years, 8 months	104	CE2	far	high	[]	85.71	71.43	78.57	0.12	0.06	0.07	0.08	0.16	0.05	0.07	0.05	0.03	0.02	0.24	0.03	0.14	0.07	0.11	0.01	0.06	0.17	0.05	0.05	0.07	0.07	0.19	0	0	0.27	0	0.06	0.08	0.2	0	0.05	0.07	0.05	0	0.21	0.11	0	0.14	0.08
4	8 years, 0 months	96	CE2	far	high	all	100	71.43	85.71
5	8 years, 1 months	97	CE2	far	high	[]	100	85.71	92.86	0.15	0.02	0.14	0.02	0.11	0.07	0.07	0.07	0.1	0.05	0.18	0	0.12	0	0.08	0.13	0.07	0.09	0.08	0.09	0.09	0.02	0.22	0													0.08	0	0.11	0.14
6	8 years, 0 months	96	CE2	far	high	[7, 8, 9, 10, 11, 12]	100	71.43	85.71	0.09	0.14	0.01	0.09	0.12	0.07	0.07	0.08	0.13	0.04	0.06	0.09	0.19	0.05	0.01	0.09	0.07	0.14	0.03	0.08	0.08	0.02	0.14	0.09
7	8 years, 3 months	99	CE2	far	high	[]	100	71.43	85.71	0.12	0.06	0.03	0.12	0.16	0.06	0.06	0.06	0.09	0.01	0.14	0.09	0.13	0.03	0.08	0.09	0.15	0	0.13	0.05	0.04	0	0.29	0													0.1	0.1	0.07	0.06
8	8 years, 3 months	99	CE2	far	high	[]	100	100	100	0.16	0.01	0.04	0.13	0.16	0.04	0.07	0.06	0.1	0	0.14	0.09	0.14	0.02	0.09	0.08	0.13	0.07	0.06	0.07	0.08	0	0.21	0.03
9	8 years, 6 months	102	CE2	far	high	[7]	100	100	100	0.14	0.09	0.08	0.02	0.1	0.03	0.15	0.05	0.04	0.06	0.2	0.03	0.11	0.06	0.05	0.12	0.13	0	0.1	0.09	0.09	0.03	0.17	0.04
10	8 years, 9 months	105	CE2	far	chance	[6, 8, 9, 11, 12, 13, 14]	85.71	28.57	57.14	0.1	0.12	0.11	0	0.13	0.14	0.04	0.02	0.09	0.02	0.21	0	0.1	0.23	0	0	0.11	0.14	0	0.08	0.15	0.18	0	0	0.1	0.14	0	0.09	0.07	0.15	0	0.12	0.05	0.14	0	0.14	0.18	0.04	0.03	0.09
11	8 years, 5 months	101	CE2	far	high	[]	100	100	100	0.14	0.04	0.08	0.07	0.11	0.04	0.08	0.09	0.15	0	0.12	0.06	0.1	0.12	0.07	0.05	0.07	0.2	0.03	0.03	0.09	0.13	0.1	0.01
12	8 years, 3 months	99	CE2	far	high	[4, 8, 11, 12]	100	100	100	0.12	0.02	0.02	0.16	0.14	0.16	0	0.03	0.23	0.01	0.05	0.04	0.1	0.09	0.04	0.1	0.1	0.03	0.07	0.12	0.11	0.07	0.15	0
13	7 years, 11 months	95	CE2	far	chance	[]	71.43	42.86	57.14	0.1	0.1	0.03	0.1	0.11	0.16	0.04	0.02	0.13	0.02	0.19	0	0.09	0.13	0.07	0.04	0.06	0.01	0	0.26	0.2	0.06	0.04	0.03	0.15	0	0.03	0.15	0.12	0	0.06	0.15	0.03	0	0	0.3	0.13	0.12	0	0.08
14	8 years, 2 months	98	CE2	far	high	[3, 5]	100	71.43	85.71	0.12	0.1	0.02	0.09	0.08	0.1	0.05	0.09	0.12	0.03	0.11	0.06	0.09	0.18	0.02	0.04	0.15	0.04	0.11	0.04	0.08	0.13	0.06	0.06													0.11	0.14	0.01	0.07
15	8 years, 10 months	106	CE2	far	chance	[]	100	28.57	64.29	0.14	0.03	0.02	0.14	0.18	0.05	0.04	0.06	0.1	0.08	0.1	0.04	0.2	0	0.1	0.03	0.1	0.17	0	0.06	0.14	0	0.14	0.05													0.1	0.06	0.03	0.15
16	8 years, 7 months	103	CE2	far	high	[]	100	42.86	71.43	0.1	0.07	0.1	0.07	0.13	0.07	0.06	0.07	0.11	0.11	0.07	0.04	0.1	0.12	0.09	0.02	0.11	0.06	0.1	0.06	0.06	0.04	0.21	0.02													0.12	0.07	0.02	0.12
17	8 years, 1 months	97	CE2	far	chance	[13, 14]	71.43	14.29	42.86	0.17	0.01	0.06	0.09	0.11	0.06	0.07	0.09	0.08	0.05	0.16	0.04	0.07	0.07	0	0.19	0.33	0	0	0	0.33	0	0	0	0.08	0.17	0	0.08	0.33	0	0	0	0	0.13	0	0.2	0.18	0.05	0.02	0.09
18	8 years, 9 months	105	CE2	far	low	[]	0	0	0																									0.15	0.07	0.06	0.06	0.17	0.03	0.05	0.08	0.13	0.07	0.07	0.07	0.06	0.12	0.03	0.12
19	8 years, 6 months	102	CE2	far	chance	[]	85.71	42.86	64.29	0.16	0.06	0.08	0.03	0.1	0.08	0.11	0.03	0.1	0	0.2	0.03	0.13	0.09	0.11	0	0.04	0.13	0.05	0.11	0.18	0	0.15	0	0.27	0	0.06	0	0.2	0	0.11	0.02	0.09	0	0	0.24	0.15	0.06	0.07	0.05
20	8 years, 1 months	97	CE2	far	high	all	100	71.43	85.71
21	8 years, 0 months	96	CE2	far	high	[4, 6, 7, 10, 11, 14]	100	71.43	85.71	0.04	0.15	0.13	0.01	0.08	0.11	0.08	0.06	0.07	0.02	0.24	0	0.07	0	0.22	0.04	0.02	0	0.09	0.22	0.03	0	0.13	0.16													0.12	0.03	0.07	0.11
22	7 years, 7 months	91	CE2	far	low	[1, 4, 10]	14.29	42.86	28.57	0.03	0.16	0.14	0	0.09	0.24	0	0	0.02	0	0.31	0	0.18	0	0.15	0	0.01	0.15	0.16	0	0.06	0	0.27	0	0.16	0.03	0.02	0.12	0.13	0	0.09	0.11	0.1	0.06	0.05	0.12	0.12	0.09	0.07	0.05
23	8 years, 1 months	97	CE2	far	high	[]	100	85.71	92.86	0.1	0.08	0.09	0.07	0.09	0.14	0.08	0.01	0.06	0	0.24	0.02	0.13	0.09	0.05	0.06	0.08	0.2	0	0.04	0.15	0.06	0.04	0.08													0.13	0.07	0	0.13
24	8 years, 4 months	100	CE2	far	high	all	100	85.71	92.86
25	8 years, 10 months	106	CE2	far	high	[8]	100	57.14	78.57	0.12	0.12	0.06	0.03	0.08	0.12	0.1	0.04	0.07	0.02	0.24	0	0.1	0.07	0.04	0.12	0.06	0.11	0	0.16	0.13	0.06	0.13	0													0.08	0.15	0.04	0.06
26	8 years, 5 months	101	CE2	far	chance	[6, 7]	85.71	42.86	64.29	0.1	0.04	0.04	0.15	0.16	0.04	0.1	0.03	0.06	0.02	0.23	0.02	0.09	0.14	0.07	0.03	0.05	0.19	0.09	0	0.02	0.12	0.19	0	0.09	0.14	0.1	0	0.05	0.11	0.17	0	0.05	0.24	0.03	0	0.09	0.13	0.03	0.08
27	8 years, 8 months	104	CE2	far	high	all	85.71	71.43	78.57
28	9 years, 2 months	110	CE2	far	high	[]	57.14	85.71	71.43	0.09	0.15	0.04	0.05	0.14	0.12	0.01	0.05	0.08	0.05	0.17	0.02	0.08	0.17	0.05	0.04	0.05	0.08	0.11	0.09	0.07	0.1	0.1	0.06	0.09	0.08	0.08	0.09	0.08	0.08	0.06	0.11	0.15	0.08	0.05	0.05	0.25	0	0.08	0
29	8 years, 9 months	105	CE2	close	chance	[]	71.43	57.14	64.29	0.12	0.02	0.07	0.12	0.06	0.05	0.12	0.1	0.08	0.01	0.18	0.06	0.11	0.05	0.11	0.05	0.14	0.06	0.08	0.05	0.07	0.04	0.22	0	0.03	0.18	0	0.12	0.03	0.25	0	0.06	0.15	0.18	0	0	0.08	0.02	0.22	0.02
30	8 years, 4 months	100	CE2	close	high	[4, 5, 6, 11]	100	85.71	92.86	0.16	0.07	0.07	0.03	0.1	0.07	0.1	0.05	0.04	0.12	0.17	0	0.08	0.09	0.03	0.13	0.12	0.09	0.09	0.04	0.13	0	0.15	0.05													0.09	0	0.03	0.2
31	8 years, 4 months	100	CE2	close	high	[]	85.71	85.71	85.71	0.14	0.05	0.11	0.03	0.08	0.03	0.18	0.04	0.06	0.03	0.24	0	0.11	0.03	0.14	0.05	0.1	0.06	0.12	0.05	0.05	0.03	0.25	0	0.23	0	0	0.1	0.1	0.17	0	0.06	0.04	0.05	0	0.25	0.12	0	0.12	0.1
32	8 years, 1 months	97	CE2	close	low	[8, 10, 12, 13, 14]	28.57	14.29	21.43	0.1	0.08	0.03	0.12	0.05	0	0.05	0.23	0.11	0.07	0.12	0.03	0.07	0.17	0	0.09	0.32	0.01	0	0	0.33	0	0	0	0.11	0.07	0.1	0.05	0.13	0.05	0.11	0.04	0.12	0.09	0.03	0.09	0.05	0	0.07	0.21
33	8 years, 2 months	98	CE2	close	high	[]	100	100	100	0.15	0.05	0.03	0.1	0.1	0.07	0.08	0.09	0.1	0.02	0.15	0.06	0.08	0.11	0.09	0.05	0.07	0.09	0.15	0.02	0.09	0.02	0.2	0.02
34	8 years, 0 months	96	CE2	close	high	[11]	100	100	100	0.14	0.02	0.07	0.11	0.11	0.09	0.05	0.07	0.08	0	0.16	0.09	0.11	0.04	0.16	0.02	0.13	0.02	0.13	0.05	0.07	0.09	0.15	0.02
35	8 years, 8 months	104	CE2	close	high	[]	100	85.71	92.86	0.09	0.07	0.06	0.11	0.13	0.11	0.08	0.02	0.13	0.04	0.16	0	0.13	0.07	0.11	0.02	0.08	0.09	0.11	0.05	0.11	0.01	0.21	0													0.09	0.07	0.18	0
36	8 years, 1 months	97	CE2	close	chance	[1, 3, 4, 6]	57.14	42.86	50	0.17	0.07	0.04	0.06	0.11	0.09	0.05	0.08	0.07	0.06	0.16	0.04	0.1	0.23	0	0	0.08	0.21	0.04	0	0	0	0.33	0	0.09	0.01	0.06	0.17	0.1	0.05	0	0.18	0.03	0	0.05	0.25	0.11	0.04	0.07	0.11
37	8 years, 2 months	98	CE2	close	high	[]	100	100	100	0.1	0.12	0.08	0.04	0.13	0.11	0.09	0	0.09	0.11	0.13	0	0.15	0.08	0.03	0.06	0.14	0.08	0.1	0.01	0.12	0.01	0.17	0.04
38	8 years, 7 months	103	CE2	close	low	[3, 14]	42.86	28.57	35.71	0.12	0.1	0.02	0.09	0.08	0.18	0	0.07	0.15	0.08	0.06	0.04	0.14	0.03	0	0.16	0	0	0.3	0.03	0	0	0.33	0	0.08	0.09	0.06	0.1	0.04	0.18	0.03	0.08	0.08	0.08	0.03	0.14	0.06	0.18	0.07	0.02
39	7 years, 10 months	94	CE2	close	low	[]	0	0	0																									0.11	0.07	0.07	0.08	0.1	0.09	0.06	0.09	0.06	0.05	0.07	0.14	0.12	0.15	0.05	0.02
40	7 years, 11 months	95	CE2	close	high	[]	100	100	100	0.15	0.07	0.04	0.08	0.06	0.15	0.09	0.02	0.04	0.03	0.23	0.03	0.11	0.03	0.11	0.08	0.15	0.07	0.07	0.05	0.06	0.06	0.18	0.03
41	8 years, 2 months	98	CE2	close	high	[]	100	71.43	85.71	0.06	0.09	0.1	0.08	0.09	0.05	0.16	0.03	0.07	0	0.23	0.03	0.1	0.03	0.09	0.11	0.06	0.03	0.2	0.03	0.05	0	0.26	0.02													0.1	0	0.14	0.09
42	8 years, 7 months	103	CE2	close	low	[]	14.29	0	7.14	0.15	0.09	0.09	0	0.14	0.05	0.14	0	0.05	0.04	0.24	0													0.14	0.03	0.05	0.1	0.14	0.05	0.05	0.09	0.13	0.06	0.03	0.12	0.15	0.06	0.05	0.06
43	8 years, 9 months	105	CE2	close	high	[]	100	71.43	85.71	0.11	0.06	0.05	0.12	0.15	0.08	0.08	0.02	0.12	0.02	0.18	0.01	0.21	0	0.03	0.09	0.1	0.12	0.04	0.07	0.08	0.05	0.2	0.01													0.16	0.1	0	0.07
44	8 years, 8 months	104	CE2	close	high	[12, 13, 14]	100	71.43	85.71	0.21	0.04	0.05	0.03	0.09	0.1	0.09	0.06	0.04	0	0.29	0	0.11	0.11	0.06	0.05	0.12	0.1	0.06	0.05	0.08	0.06	0.16	0.04													0.06	0.03	0.11	0.13
45	8 years, 7 months	103	CE2	close	high	[2, 3, 5]	85.71	57.14	71.43	0.09	0.07	0.01	0.15	0.11	0.13	0.02	0.07	0.19	0	0.09	0.05	0.24	0	0.09	0	0.04	0.15	0.13	0	0.02	0	0.3	0	0.19	0	0.05	0.09	0.15	0	0.03	0.15	0.08	0	0.24	0.01	0.08	0.18	0.04	0.03
46	8 years, 7 months	103	CE2	close	chance	all	71.43	14.29	42.86
47	8 years, 5 months	101	CE2	close	high	all	71.43	71.43	71.43
48	8 years, 0 months	96	CE2	close	low	[]	42.86	14.29	28.57	0.14	0.03	0.04	0.12	0.11	0	0.05	0.17	0.09	0	0.24	0	0.07	0	0	0.26	0.06	0	0.26	0	0.07	0	0.05	0.21	0.1	0.02	0.06	0.15	0.09	0.01	0.03	0.2	0.07	0	0	0.26	0.09	0.05	0.04	0.16
49	7 years, 10 months	94	CE2	close	low	[10, 11, 12, 14]	0	0	0																									0.04	0.09	0.06	0.14	0.07	0.06	0.02	0.18	0.07	0.04	0.01	0.21	0.11	0.14	0.02	0.05
50	8 years, 2 months	98	CE2	close	chance	[]	71.43	28.57	50	0.12	0.06	0.03	0.12	0.08	0.11	0.08	0.07	0.12	0.07	0.06	0.08	0.12	0.07	0	0.14	0.06	0.15	0	0.12	0.11	0.22	0	0	0.07	0.07	0.03	0.16	0.12	0.04	0.05	0.12	0.04	0.1	0.11	0.08	0.06	0.17	0.03	0.07
51	8 years, 9 months	105	CE2	close	high	[2, 13]	85.71	85.71	85.71	0.12	0.02	0.08	0.11	0.13	0.14	0.05	0.01	0.14	0.03	0.15	0.02	0.06	0.06	0.1	0.1	0.09	0.02	0.17	0.05	0.02	0	0.31	0	0.18	0.15	0	0	0.03	0.09	0.21	0	0	0.33	0	0	0.08	0.12	0	0.13
52	8 years, 7 months	103	CE2	close	high	all	100	71.43	85.71
53	9 years, 8 months	116	CE2	close	chance	[]	71.43	57.14	64.29	0.13	0.05	0.04	0.1	0.07	0.13	0.07	0.06	0.1	0.04	0.18	0.01	0.14	0.06	0.04	0.08	0.14	0.03	0.12	0.05	0.03	0	0.3	0	0.04	0.02	0.02	0.25	0.07	0.09	0.08	0.09	0.09	0.05	0.04	0.15	0.06	0.17	0.07	0.03
54	8 years, 4 months	100	CE2	close	high	[]	100	85.71	92.86	0.15	0	0.04	0.15	0.16	0.06	0.1	0	0.11	0.06	0.12	0.04	0.07	0.08	0.07	0.1	0.09	0.1	0.09	0.04	0.12	0.11	0.06	0.05													0.14	0	0.1	0.09
55	8 years, 5 months	101	CE2	close	low	[9]	28.57	0	14.29	0.05	0.16	0.09	0.03	0.17	0	0.07	0.09	0.13	0.11	0.09	0													0.09	0.02	0.05	0.17	0.13	0.15	0.05	0	0.11	0.05	0	0.18	0.15	0.03	0.15	0
56	8 years, 9 months	105	CE2	close	high	[]	85.71	57.14	71.43	0.1	0.03	0.09	0.11	0.05	0.11	0.06	0.12	0.04	0.02	0.2	0.06	0.16	0.04	0.08	0.05	0.17	0.06	0.05	0.05	0.08	0.1	0.11	0.03	0.04	0.18	0.11	0	0.08	0.25	0	0	0	0.33	0	0	0.09	0.07	0.17	0
57	7 years, 11 months	95	CE2	close	low	all	28.57	0	14.29
58	8 years, 6 months	102	CE2	close	high	all	100	100	100
59	6 years, 3 months	75	CP	far	high	all	100	85.71	92.86
60	6 years, 4 months	76	CP	far	low	[]	28.57	42.86	35.71	0.08	0	0.1	0.14	0.01	0	0.04	0.28	0.1	0	0.22	0	0.1	0.12	0.01	0.1	0.11	0.1	0.11	0.01	0.08	0.06	0.11	0.08	0.12	0.09	0.06	0.07	0.13	0.08	0.03	0.09	0.06	0.18	0	0.09	0.16	0	0.06	0.11
61	6 years, 3 months	75	CP	far	chance	[12]	57.14	28.57	42.86	0.11	0.18	0.02	0.03	0.11	0.1	0.04	0.08	0.1	0.09	0.09	0.05	0.17	0.06	0.11	0	0.14	0.06	0.12	0	0.01	0.07	0.25	0	0.05	0.14	0	0.14	0.1	0.1	0	0.14	0.01	0.23	0	0.09	0.09	0.07	0.1	0.07
62	6 years, 11 months	83	CP	far	high	[]	100	57.14	78.57	0.1	0.13	0.03	0.07	0.08	0.1	0.11	0.04	0.08	0.15	0.1	0	0.11	0.06	0.09	0.06	0.06	0.09	0.11	0.07	0.11	0.05	0.16	0.01													0.09	0.16	0.09	0
63	7 years, 8 months	92	CP	far	high	[9, 11, 14]	100	85.71	92.86	0.13	0.09	0.1	0.01	0.06	0.08	0.16	0.03	0.09	0.05	0.19	0	0.16	0.15	0.02	0	0.12	0	0.13	0.08	0.08	0.09	0.14	0.03													0.17	0.17	0	0
64	6 years, 4 months	76	CP	far	high	[2, 4, 5]	85.71	57.14	71.43	0.16	0	0.11	0.06	0.11	0.09	0.08	0.05	0.07	0	0.16	0.1	0.13	0.05	0.07	0.08	0.1	0.06	0.06	0.11	0.11	0.12	0.11	0	0.21	0	0.12	0	0.09	0.15	0.09	0	0.06	0	0.27	0	0.11	0.04	0.1	0.07
65	6 years, 3 months	75	CP	far	chance	[]	71.43	28.57	50	0.14	0.02	0.05	0.12	0.1	0.05	0.14	0.04	0.08	0.01	0.19	0.04	0.22	0.02	0.07	0.02	0.18	0.15	0	0	0.12	0.07	0.13	0	0.23	0	0	0.1	0.11	0	0.09	0.13	0.14	0	0.13	0.06	0.09	0.13	0.09	0.03
66	6 years, 10 months	82	CP	far	high	[]	100	85.71	92.86	0.11	0.05	0.05	0.12	0.09	0.06	0.08	0.1	0.11	0.02	0.18	0.02	0.09	0.14	0.07	0.02	0.1	0.09	0.09	0.05	0.08	0.06	0.18	0													0.12	0.13	0.08	0
67	6 years, 9 months	81	CP	far	high	[6, 14]	100	100	100	0.2	0.02	0.04	0.06	0.14	0.14	0.04	0.01	0.13	0	0.16	0.03	0.13	0.06	0.04	0.1	0.08	0.03	0.19	0.03	0.09	0.03	0.19	0.03
68	6 years, 4 months	76	CP	far	high	[]	85.71	57.14	71.43	0.14	0.07	0.1	0.02	0.06	0.09	0.09	0.09	0.06	0.06	0.16	0.06	0.12	0.03	0.08	0.09	0.1	0.03	0.08	0.12	0.08	0	0.13	0.13	0.1	0.12	0.11	0	0.18	0.11	0.05	0	0.09	0.09	0.15	0	0.12	0.02	0.1	0.1
69	6 years, 9 months	81	CP	far	high	all	100	85.71	92.86
70	6 years, 6 months	78	CP	far	low	all	0	14.29	7.14
71	7 years, 2 months	86	CP	far	high	[4, 5, 6, 8, 9, 10, 11]	71.43	71.43	71.43	0.11	0	0.09	0.12	0.03	0	0.26	0.04	0.02	0	0.25	0.06	0.13	0.02	0.18	0	0.15	0.01	0.09	0.08	0.04	0	0.29	0	0.03	0.3	0	0	0.24	0	0	0.09	0	0	0	0.33	0.07	0.09	0.08	0.09
72	6 years, 4 months	76	CP	far	high	[]	100	100	100	0.16	0.07	0	0.11	0.09	0.13	0.06	0.05	0.13	0.08	0.08	0.04	0.15	0.06	0.08	0.04	0.11	0.08	0.05	0.09	0.05	0.04	0.2	0.04
73	6 years, 0 months	72	CP	far	low	[1]	14.29	57.14	35.71	0.07	0.16	0.1	0	0.12	0.04	0.17	0	0.14	0.15	0.04	0	0.17	0.06	0.05	0.06	0.11	0.04	0.15	0.03	0.05	0.05	0.2	0.03	0.08	0.17	0.08	0.01	0.06	0.09	0.11	0.06	0.07	0.14	0.09	0.03	0.12	0	0.14	0.07
74	6 years, 10 months	82	CP	far	chance	all	57.14	28.57	42.86
75	7 years, 1 months	85	CP	far	high	[11]	100	71.43	85.71	0.06	0.09	0.07	0.11	0.06	0.12	0.09	0.06	0.07	0.01	0.21	0.04	0.08	0.09	0.08	0.08	0.08	0.08	0.08	0.09	0.05	0.08	0.19	0.02													0.04	0.23	0.03	0.03
76	6 years, 2 months	74	CP	far	high	[11]	100	85.71	92.86	0.05	0.15	0.02	0.11	0.18	0.05	0.11	0	0.08	0	0.18	0.07	0.1	0.02	0.08	0.12	0.1	0.02	0.12	0.09	0.09	0.05	0.18	0													0.1	0.07	0	0.15
77	7 years, 1 months	85	CP	far	high	[]	100	85.71	92.86	0.14	0.06	0.02	0.12	0.15	0.04	0.05	0.08	0.08	0.04	0.18	0.02	0.11	0.08	0.06	0.08	0.1	0.08	0.08	0.06	0.15	0.05	0.13	0.01													0.14	0.12	0.07	0
78	6 years, 10 months	82	CP	far	low	[]	71.43	0	35.71	0.11	0.03	0.07	0.12	0.09	0.04	0.16	0.05	0.06	0.01	0.27	0													0.06	0.25	0.02	0	0.12	0.05	0.04	0.11	0.17	0.08	0	0.08	0.12	0.05	0.09	0.07
79	6 years, 8 months	80	CP	far	low	[11, 12]	42.86	14.29	28.57	0.08	0.17	0	0.09	0.07	0.21	0	0.05	0.2	0.05	0	0.08	0.07	0.2	0	0.06	0.11	0	0	0.22	0.14	0	0	0.19	0.13	0.15	0	0.05	0.17	0.1	0	0.06	0.15	0.05	0	0.13	0.06	0.15	0.11	0.01
80	6 years, 5 months	77	CP	far	high	[]	100	71.43	85.71	0.12	0.06	0.09	0.06	0.12	0.05	0.11	0.05	0.1	0.04	0.19	0	0.11	0.02	0.12	0.09	0.07	0.07	0.15	0.03	0.06	0.02	0.2	0.05													0.21	0.08	0.02	0.02
81	7 years, 0 months	84	CP	far	low	[6, 13]	28.57	14.29	21.43	0.1	0.12	0	0.11	0.04	0.1	0.05	0.14	0.11	0.01	0.16	0.06	0.09	0.14	0.1	0	0.18	0.12	0.02	0	0.25	0.08	0	0	0.12	0.1	0.02	0.1	0.11	0.01	0.08	0.13	0.08	0.01	0.08	0.15	0.11	0.13	0.07	0.02
82	6 years, 4 months	76	CP	far	low	[]	28.57	28.57	28.57	0.15	0.02	0	0.16	0.06	0.04	0.13	0.1	0.07	0.05	0.13	0.08	0.15	0.05	0.04	0.1	0.18	0	0	0.15	0.07	0.07	0.15	0.04	0.11	0.2	0.01	0.01	0.15	0.05	0.03	0.11	0.14	0.02	0.04	0.13	0.09	0.13	0	0.11
83	6 years, 2 months	74	CP	far	low	[]	14.29	28.57	21.43	0.11	0	0.16	0.06	0.06	0	0.27	0	0	0	0.21	0.12	0.14	0	0.09	0.1	0.06	0	0.25	0.02	0.1	0	0.23	0	0.14	0.04	0.03	0.11	0.07	0.08	0.08	0.1	0.06	0.07	0.04	0.16	0.06	0.11	0.05	0.11
84	6 years, 10 months	82	CP	far	low	[]	14.29	0	7.14	0.12	0	0.21	0	0.13	0.06	0.14	0	0.01	0	0.32	0													0.12	0.08	0.05	0.08	0.11	0.07	0.03	0.11	0.11	0.02	0.02	0.18	0.12	0.08	0.07	0.06
85	7 years, 1 months	85	CP	far	low	[]	14.29	0	7.14	0.13	0	0.18	0.01	0.04	0	0.17	0.12	0.02	0	0.27	0.04													0.11	0.05	0.06	0.11	0.12	0.03	0.06	0.12	0.07	0.01	0.04	0.21	0.11	0.08	0.05	0.09
86	6 years, 4 months	76	CP	far	high	[]	85.71	71.43	78.57	0.18	0.07	0.04	0.03	0.06	0.1	0.14	0.04	0.06	0.12	0.08	0.07	0.19	0.04	0.09	0.01	0.09	0.07	0.08	0.09	0.08	0.03	0.2	0.02	0.33	0	0	0	0.09	0	0.09	0.15	0.2	0	0.12	0.02	0.18	0.04	0.11	0
87	6 years, 10 months	82	CP	far	high	[]	85.71	57.14	71.43	0.18	0.11	0.02	0.03	0.07	0.15	0.06	0.06	0.11	0.03	0.19	0	0.14	0.08	0.05	0.06	0.14	0.11	0	0.09	0.09	0.07	0.15	0.02	0.33	0	0	0	0.13	0	0.16	0.04	0.14	0	0	0.19	0.11	0.22	0	0
88	6 years, 2 months	74	CP	far	chance	[]	71.43	57.14	64.29	0.06	0.07	0.09	0.11	0.09	0.07	0.07	0.1	0.1	0	0.21	0.02	0.12	0.08	0.06	0.07	0.14	0.1	0.02	0.06	0.11	0.03	0.16	0.03	0.18	0.15	0	0	0.07	0.21	0.05	0	0.24	0.04	0.05	0	0.17	0.09	0.03	0.04
89	6 years, 8 months	80	CP	far	chance	[]	100	0	50	0.12	0.06	0.04	0.1	0.14	0.11	0.06	0.01	0.16	0.05	0.09	0.03																									0.09	0.06	0.12	0.07
90	7 years, 0 months	84	CP	far	chance	[8, 10]	71.43	28.57	50	0.13	0.1	0.03	0.07	0.14	0.09	0.05	0.05	0.13	0.05	0.14	0.02	0.19	0.04	0	0.1	0.05	0.11	0.12	0.05	0.25	0.05	0	0.03	0.06	0.18	0.09	0	0.12	0.15	0.06	0	0.05	0.02	0.26	0	0.13	0.06	0.1	0.03
91	6 years, 3 months	75	CP	far	high	[]	100	85.71	92.86	0.13	0.07	0.04	0.09	0.08	0.01	0.12	0.12	0.2	0	0.04	0.09	0.14	0.15	0	0.05	0.11	0.14	0.02	0.07	0.18	0.05	0.03	0.08													0.13	0	0.2	0
92	6 years, 5 months	77	CP	far	low	[]	0	0	0																									0.14	0.04	0.03	0.12	0.11	0.04	0.04	0.15	0.05	0.03	0.06	0.19	0.18	0.06	0.01	0.08
93	6 years, 8 months	80	CP	far	high	[3, 4, 8, 10, 11, 12, 13]	100	57.14	78.57	0.1	0.11	0.06	0.06	0.19	0.07	0	0.08	0.08	0.07	0.06	0.12	0.11	0.08	0.1	0.04	0.09	0.1	0.05	0.09	0.26	0.03	0.01	0.04													0.15		0.06	0.12
94	6 years, 10 months	82	CP	far	chance	[]	42.86	71.43	57.14	0.11	0.07	0.1	0.05	0.05	0.03	0.18	0.07	0.08	0.02	0.15	0.07	0.07	0.15	0	0.11	0.1	0.15	0	0.08	0.29	0.01	0	0.04	0.15	0.04	0.06	0.07	0.14	0	0.04	0.15	0.16	0	0	0.17	0.12	0.12	0.02	0.07
95	6 years, 1 months	73	CP	far	high	[7, 11, 12]	85.71	85.71	85.71	0.1	0.08	0.03	0.11	0.14	0.05	0.01	0.12	0.18	0.01	0.14	0	0.12	0.03	0.17	0.01	0.11	0.05	0.08	0.09	0.15	0	0.15	0.03	0.2	0	0	0.13	0.11	0	0.07	0.15	0.1	0	0.17	0.06	0.15	0	0.18	0
96	6 years, 5 months	77	CP	far	chance	all	71.43	42.86	57.14
97	6 years, 4 months	76	CP	far	low	[]	28.57	28.57	28.57	0.11	0.12	0	0.1	0.17	0.16	0	0	0.19	0.02	0	0.11	0.13	0.11	0	0.09	0.07	0.07	0	0.19	0.11	0.21	0	0.02	0.11	0.14	0.03	0.05	0.12	0.09	0.06	0.06	0.14	0.02	0.05	0.11	0.14	0.1	0.02	0.07
98	6 years, 4 months	76	CP	far	high	[]	100	85.71	92.86	0.15	0.07	0.05	0.06	0.11	0.05	0.12	0.06	0.07	0.03	0.23	0	0.14	0.06	0.09	0.05	0.09	0.06	0.1	0.08	0.06	0	0.27	0													0.1	0	0.12	0.12
99	6 years, 3 months	75	CP	far	chance	[]	57.14	28.57	42.86	0.12	0.04	0.01	0.16	0.11	0.03	0.12	0.06	0.07	0.04	0.13	0.09	0.17	0.04	0.05	0.07	0.14	0.01	0.09	0.08	0.2	0	0.1	0.04	0.13	0.05	0.03	0.12	0.19	0.02	0.07	0.06	0.09	0.13	0.06	0.05	0.11	0.04	0.07	0.1
100	7 years, 5 months	89	CP	far	low	[]	0	0	0																									0.16	0.05	0.08	0.04	0.16	0.05	0.09	0.03	0.12	0.03	0.03	0.14	0.12	0.03	0.14	0.04
101	6 years, 2 months	74	CP	close	high	[4, 6, 8, 10, 12]	100	85.71	92.86	0.13	0.01	0.09	0.1	0.05	0.13	0.07	0.08	0.17	0.04	0.11	0	0.16	0.02	0.1	0.05	0.09	0.04	0.12	0.08	0.07	0.13	0.14	0
102	6 years, 8 months	80	CP	close	chance	[]	71.43	42.86	57.14	0.08	0.05	0.14	0.06	0.08	0	0.16	0.09	0.04	0.04	0.21	0.04	0.13	0.09	0	0.11	0.17	0.06	0	0.09	0.24	0.04	0	0.05	0.13	0.03	0.12	0.05	0.16	0	0.14	0.03	0.15	0.06	0.05	0.07	0.07	0.05	0.06	0.15
103	6 years, 10 months	82	CP	close	high	[]	71.43	85.71	78.57	0.1	0.05	0.11	0.07	0.08	0.07	0.18	0	0.04	0.04	0.24	0.01	0.09	0.02	0.11	0.1	0.1	0.03	0.08	0.11	0.07	0.09	0.16	0.01	0.06	0.22	0.04	0.02	0.03	0.09	0.12	0.09	0.02	0.18	0.07	0.06	0.09	0.05	0.19	0
104	5 years, 7 months	67	CP	close	chance	all	42.86	42.86	42.86
105	7 years, 0 months	84	CP	close	low	[8, 9, 10, 11, 12, 13, 14]	28.57	14.29	21.43	0.08	0.06	0.12	0.07	0.19	0	0.06	0.09	0.04	0.03	0.26	0													0.16	0.05	0.12	0	0.12	0.13	0.04	0.04	0.15	0.01	0.05	0.12	0.05	0	0.28	0
106	6 years, 10 months	82	CP	close	chance	[]	28.57	57.14	42.86	0.09	0.02	0.15	0.07	0.13	0.02	0.18	0	0.08	0	0.22	0.03	0.11	0.1	0.08	0.03	0.18	0.05	0	0.1	0.09	0.03	0.15	0.06	0.08	0.08	0.03	0.14	0.12	0.04	0.1	0.08	0.08	0.13	0	0.12	0.12	0.05	0.06	0.1
107	6 years, 7 months	79	CP	close	low	[]	42.86	28.57	35.71	0.08	0.17	0.02	0.06	0.18	0.03	0.12	0	0.11	0.08	0.09	0.06	0.04	0.16	0.12	0	0.15	0	0.18	0	0.02	0.05	0.26	0	0.09	0.12	0.08	0.03	0.16	0.04	0.13	0	0.13	0.18	0	0.03	0.08	0.06	0.14	0.05
108	7 years, 0 months	84	CP	close	high	all	100	85.71	92.86
109	6 years, 7 months	79	CP	close	high	[2, 4, 6, 12, 13]	100	100	100	0.19	0.05	0.03	0.05	0.1	0.06	0.14	0.03	0.18	0	0.15	0	0.13	0.02	0.08	0.1	0.1	0.05	0.15	0.03	0.07	0.07	0.13	0.06
110	6 years, 5 months	77	CP	close	chance	[8, 11, 14]	42.86	57.14	50	0.1	0.16	0	0.07	0.09	0.13	0	0.1	0.19	0.08	0	0.06	0.1	0.06	0.14	0.03	0.12	0.06	0.09	0.06	0.21	0	0.08	0.04	0.11	0.1	0.09	0.03	0.08	0.21	0.04	0	0.13	0.2	0	0	0.11	0.17	0	0.05
111	6 years, 6 months	78	CP	close	chance	[]	71.43	28.57	50	0.11	0.01	0.05	0.17	0.13	0.07	0.13	0	0.08	0.02	0.17	0.06	0.04	0.07	0.2	0.02	0.08	0.03	0.05	0.17	0.03	0.09	0.21	0	0.12	0.11	0	0.11	0.04	0.09	0	0.19	0.08	0.03	0	0.22	0.08	0.09	0.01	0.15
112	6 years, 2 months	74	CP	close	high	all	85.71	85.71	85.71
113	7 years, 1 months	85	CP	close	low	[2, 14]	28.57	42.86	35.71	0.14	0.08	0	0.12	0.09	0.05	0.09	0.11	0.02	0.08	0.15	0.08	0.09	0.06	0	0.18	0.33	0	0	0	0.33	0	0	0	0.13	0.04	0.09	0.08	0.15	0.06	0.1	0.02	0.12	0.04	0	0.17	0.11	0.15	0	0.07
114	7 years, 2 months	86	CP	close	high	[]	85.71	100	92.86	0.13	0.01	0.08	0.1	0.12	0.07	0.1	0.04	0.11	0	0.22	0	0.07	0.03	0.1	0.13	0.07	0.07	0.14	0.05	0.1	0.04	0.19	0	0.05	0.18	0.09	0	0.08	0.25	0	0	0.02	0.18	0.13	0
115	7 years, 1 months	85	CP	close	low	[3]	42.86	14.29	28.57	0.05	0.16	0	0.11	0.25	0.05	0	0.03	0.15	0	0	0.18	0.08	0.1	0	0.16	0.1	0.14	0	0.09	0.21	0.12	0	0	0.16	0.04	0.07	0.07	0.11	0.05	0.12	0.05	0.1	0.14	0.05	0.04	0.11	0.12	0.02	0.08
116	6 years, 7 months	79	CP	close	chance	[]	100	14.29	57.14	0.13	0.08	0.05	0.07	0.1	0.08	0.13	0.02	0.06	0.04	0.13	0.09	0.18	0	0	0.15	0.01	0	0	0.32	0.15	0.1	0	0.09													0.16	0	0.05	0.12
117	7 years, 0 months	84	CP	close	low	[8, 9]	14.29	0	7.14	0.05	0	0.22	0.06	0.14	0	0.01	0.19	0.04	0	0.21	0.09													0.11	0.02	0.08	0.12	0.12	0	0.04	0.16	0.07	0	0.02	0.24	0.08	0.11	0.01	0.13
118	6 years, 8 months	80	CP	close	low	[]	28.57	42.86	35.71	0.11	0.05	0.12	0.05	0.11	0.05	0.17	0	0.01	0	0.32	0	0.2	0.08	0.03	0.02	0.09	0	0.12	0.12	0.09	0	0.22	0.02	0.14	0.04	0.14	0.01	0.09	0.14	0.04	0.06	0.22	0	0.07	0.05	0.11	0.14	0.03	0.05
119	7 years, 1 months	85	CP	close	chance	[]	85.71	42.86	64.29	0.12	0.05	0.12	0.04	0.11	0.03	0.13	0.06	0.07	0.04	0.16	0.06	0.23	0.05	0	0.05	0.1	0.03	0.08	0.12	0.09	0.03	0.14	0.07	0.23	0.1	0	0	0.12	0.12	0.09	0	0.33	0	0	0	0.13	0.04	0.12	0.03
120	6 years, 11 months	83	CP	close	low	[13]	0	0	0																									0.09	0.08	0.08	0.08	0.06	0.07	0.04	0.16	0.03	0.13	0.01	0.16	0.11	0.1	0.02	0.1
121	5 years, 5 months	65	CP	close	low	42.8571	42.86	14.29	28.57	0.06	0.1	0	0.17	0.15	0.17	0	0.01	0.2	0.13	0	0	0.12	0	0.06	0.15	0.17	0	0.16	0	0.16	0	0.17	0	0.07	0.11	0.04	0.11	0.13	0.04	0.06	0.1	0.07	0.04	0.06	0.16	0.08	0.15	0.05	0.05
122	5 years, 6 months	66	CP	close	high	[4, 9]	100	85.71	92.86	0.11	0.09	0.06	0.07	0.11	0.06	0.11	0.05	0.04	0.08	0.2	0	0.1	0.06	0.11	0.06	0.15	0.03	0.09	0.06	0.06	0.06	0.21	0													0.05	0	0.22	0.06
123	6 years, 5 months	77	CP	close	high	[]	100	85.71	92.86	0.1	0.14	0.04	0.05	0.08	0.13	0.11	0.01	0.1	0.06	0.16	0	0.16	0.03	0.09	0.05	0.1	0.07	0.13	0.03	0.08	0	0.21	0.04													0.08	0.14	0.11	0
124	6 years, 7 months	79	CP	close	high	[]	100	100	100	0.1	0.09	0.07	0.08	0.11	0.11	0.08	0.03	0.13	0.04	0.13	0.02	0.1	0.06	0.07	0.1	0.11	0.08	0.09	0.05	0.09	0.03	0.19	0.02
125	7 years, 3 months	87	CP	close	high	[]	85.71	100	92.86	0.13	0.06	0.08	0.07	0.13	0.07	0.04	0.09	0.06	0.02	0.24	0.01	0.14	0.02	0.06	0.11	0.09	0.03	0.15	0.06	0.08	0	0.19	0.07	0.16	0	0.17	0	0.18	0	0	0.15	0.19	0	0.14	0
126	6 years, 5 months	77	CP	close	high	[11, 12, 13]	100	100	100	0.08	0.09	0.06	0.09	0.07	0.14	0.08	0.04	0.08	0.03	0.22	0	0.05	0	0.17	0.12	0.1	0	0.15	0.08	0.03	0	0.26	0.04
127	6 years, 9 months	81	CP	close	high	all	100	100	100
128	6 years, 7 months	79	CP	close	high	all	85.71	100	92.86
129	6 years, 3 months	75	CP	close	high	[6, 9, 10, 11, 14]	100	42.86	71.43	0.1	0.07	0.09	0.07	0.04	0.13	0.04	0.11	0.19	0.03	0.09	0.02	0.08	0.06	0.02	0.16	0.1	0	0.11	0.12	0.08	0	0.25	0													0.11	0.03	0.04	0.15
130	7 years, 0 months	84	CP	close	chance	[]	57.14	42.86	50	0.14	0.03	0.02	0.13	0.08	0.09	0.11	0.05	0.12	0.02	0.03	0.16	0.08	0.06	0.08	0.11	0.07	0.2	0	0.06	0.11	0.17	0.05	0	0.11	0.1	0.06	0.06	0.14	0	0.15	0.04	0.13	0	0.01	0.19	0.1	0.17	0.03	0.03
131	6 years, 7 months	79	CP	close	chance	[2, 3]	42.86	71.43	57.14	0.13	0.13	0.07	0	0.11	0.2	0.02	0	0.09	0.12	0.12	0	0.1	0.02	0.13	0.08	0.13	0	0.13	0.07	0.08	0.01	0.22	0.02	0.19	0.08	0.06	0	0.12	0.14	0	0.07	0.08	0.21	0	0.04	0.13	0.04	0.12	0.04
132	7 years, 1 months	85	CP	close	high	[6, 7, 8, 9, 11, 14]	85.71	57.14	71.43	0.1	0.05	0	0.18	0.1	0.11	0	0.13	0.3	0.03	0	0	0.14	0.17	0	0.02	0.06	0.12	0.1	0.05	0.02	0.24	0.07	0	0.12	0	0.21	0	0.14	0	0.13	0.07	0.33	0	0	0	0.14	0.04	0.09	0.06
133	6 years, 8 months	80	CP	close	low	[1, 5, 6, 7, 8, 9, 14]	0	0	0																									0.23	0.04	0.06	0	0.07	0.08	0.05	0.13	0.09	0.04	0.09	0.12	0.33	0	0	0
134	7 years, 1 months	85	CP	close	low	[]	14.29	0	7.14	0.04	0	0.19	0.1	0.06	0	0.16	0.11	0.12	0	0.21	0													0.08	0.02	0.1	0.13	0.07	0.07	0.07	0.12	0.11	0.03	0.04	0.15	0.1	0.02	0.04	0.16
135	6 years, 2 months	74	CP	close	chance	[]	57.14	57.14	57.14	0.09	0.02	0.13	0.09	0.06	0.07	0.15	0.05	0.03	0.02	0.24	0.04	0.11	0.08	0.07	0.07	0.12	0.08	0.07	0.06	0.08	0.06	0.18	0.01	0.11	0.09	0.03	0.1	0.14	0.06	0	0.14	0.06	0.01	0.04	0.21	0.11	0.03	0.07	0.12
136	6 years, 11 months	83	CP	close	high	[4, 7, 9]	85.71	100	92.86	0.13	0.11	0.07	0.03	0.1	0.05	0.08	0.1	0.08	0.03	0.21	0	0.08	0.13	0.07	0.05	0.07	0.09	0.12	0.05	0.08	0.03	0.18	0.04	0.33	0	0	0	0.09	0.2	0	0.04	0.07	0.08	0	0.18
137	7 years, 0 months	84	CP	close	low	[4, 7, 11]	14.29	14.29	14.29	0.05	0.14	0	0.14	0.18	0	0	0.15	0.33	0	0	0	0.08	0	0	0.25	0.05	0	0.12	0.17	0.07	0	0.12	0.14	0.14	0.04	0.08	0.07	0.1	0	0.09	0.13	0.05	0.05	0.04	0.19	0.06	0.03	0.11	0.13
138	6 years, 10 months	82	CP	close	high	[]	85.71	57.14	71.43	0.12	0.06	0.09	0.06	0.07	0.11	0.07	0.09	0.1	0.08	0.12	0.03	0.13	0.11	0.09	0	0.11	0.07	0.15	0	0.02	0.05	0.26	0	0.15	0	0.18	0	0.06	0.2	0.08	0	0	0.33	0	0	0.13	0.09	0.04	0.06
139	5 years, 2 months	62	GS	far	chance	[]	71.43	28.57	50	0.13	0.05	0.11	0.04	0.05	0.09	0.16	0.03	0.04	0	0.24	0.05	0.12	0.15	0	0.06	0.14	0.19	0	0	0.33	0	0	0	0.1	0.16	0.06	0	0.08	0.11	0.11	0.04	0.16	0	0.12	0.05	0.13	0.1	0.07	0.03
140	5 years, 6 months	66	GS	far	low	all	28.57	42.86	35.71
141	5 years, 9 months	69	GS	far	low	all	14.29	28.57	21.43
142	5 years, 3 months	63	GS	far	low	[]	28.57	42.86	35.71	0.1	0.13	0	0.09	0.11	0.05	0.1	0.07	0.09	0.06	0.13	0.05	0.07	0	0.11	0.15	0.15	0	0.1	0.08	0	0	0.29	0.04	0.07	0.16	0.07	0.03	0.1	0.08	0.1	0.06	0.06	0.17	0.03	0.08	0.05	0.22	0	0.06
143	5 years, 8 months	68	GS	far	chance	[9]	57.14	28.57	42.86	0.14	0.08	0.06	0.05	0.2	0.03	0.04	0.07	0.17	0	0.15	0.02	0.11	0.16	0.04	0.02	0.15	0.07	0.07	0.04	0.08	0.03	0.17	0.05	0.17	0.03	0.07	0.05	0.2	0	0.13	0	0.23	0.06	0	0.04	0.1	0.05	0.07	0.11
144	5 years, 3 months	63	GS	far	low	[9, 10, 13]	14.29	42.86	28.57	0.18	0	0	0.15	0.15	0.18	0	0	0.33	0	0	0	0.07	0.08	0.16	0.03	0.05	0.18	0	0.1	0.03	0	0.3	0	0.14	0.07	0.04	0.08	0.08	0.09	0.09	0.07	0.07	0.1	0.05	0.1	0.13	0	0	0.2
145	5 years, 1 months	61	GS	far	chance	[1, 2, 4, 9, 12, 13, 14]	42.86	71.43	57.14	0.13	0.09	0.11	0	0.08	0	0.25	0	0.1	0.04	0.19	0	0.08	0.07	0.19	0	0.01	0.19	0.13	0	0	0	0.33	0	0.1	0.13	0.03	0.07	0.11	0.18	0.04	0	0.01	0.23	0	0.09	0.11	0	0	0.22
146	5 years, 5 months	65	GS	far	low	all	42.86	28.57	35.71
147	5 years, 4 months	64	GS	far	chance	[5, 6, 7, 11, 12, 13, 14]	57.14	42.86	50														0.13	0.2	0	0.1	0	0.23	0	0.02	0	0.31	0	0.1	0.11	0.03	0.08	0.04	0.14	0	0.15	0	0.29	0.01	0.03	0.07	0.19	0.06	0
148	5 years, 6 months	66	GS	far	chance	[]	42.86	57.14	50	0.08	0.16	0.03	0.05	0.15	0.05	0	0.13	0.15	0.05	0.09	0.04	0.1	0.08	0.12	0.02	0.19	0.04	0.11	0	0.04	0	0.29	0	0.08	0.04	0.02	0.19	0.08	0.09	0.05	0.11	0.04	0.02	0	0.27	0.09	0.13	0.08	0.04
149	5 years, 0 months	60	GS	far	high	[1, 2, 13, 14]	71.43	71.43	71.43	0.15	0.08	0.1	0	0.13	0	0	0.2	0.07	0	0.26	0	0.13	0.16	0	0.04	0.15	0.02	0.11	0.05	0.07	0.11	0.14	0.01	0.22	0	0.11	0	0.14	0.19	0	0	0.06	0.05	0.22	0	0.09	0.08	0	0.15
150	5 years, 4 months	64	GS	far	low	[]	28.57	0	14.29	0.09	0.04	0.13	0.06	0.11	0.09	0.08	0.05	0.13	0.04	0.16	0													0.14	0.04	0.04	0.12	0.06	0.05	0.03	0.19	0.02	0.02	0.01	0.29	0.16	0.05	0.07	0.05
151	5 years, 5 months	65	GS	far	high	[]	100	57.14	78.57	0.14	0.06	0.03	0.1	0.18	0.04	0.05	0.06	0.09	0.03	0.21	0	0.09	0.01	0.15	0.08	0.12	0.08	0.06	0.07	0.09	0.08	0.12	0.03													0.13	0.05	0.05	0.1
152	5 years, 7 months	67	GS	far	high	[]	100	71.43	85.71	0.15	0.1	0.02	0.05	0.09	0.04	0.07	0.13	0.09	0.09	0.1	0.04	0.25	0	0	0.08	0.11	0.06	0.04	0.12	0.16	0.14	0	0.03													0.21	0.07	0.05	0
153	5 years, 2 months	62	GS	far	low	[]	42.86	28.57	35.71	0.09	0.15	0.04	0.05	0.23	0.07	0	0.03	0.14	0.01	0.09	0.09	0.09	0.05	0.08	0.11	0.09	0	0.11	0.12	0.02	0	0.31	0	0.18	0	0.12	0.03	0.17	0.04	0.04	0.08	0.04	0.06	0.02	0.2	0.11	0.13	0.04	0.05
154	5 years, 8 months	68	GS	far	high	all	71.43	85.71	78.57
155	5 years, 8 months	68	GS	far	low	all	42.86	14.29	28.57
156	5 years, 5 months	65	GS	far	low	[6, 7, 9, 10, 11, 12, 14]	0	0	0																									0.12	0.13	0	0.08	0.12	0.06	0.05	0.1	0.1	0	0.04	0.19	0.16	0.04	0.11	0.02
157	5 years, 9 months	69	GS	far	chance	all	71.43	42.86	57.14
158	4 years, 11 months	59	GS	far	low	[]	28.57	28.57	28.57	0.16	0	0.07	0.11	0.15	0	0.18	0	0	0.14	0.09	0.09	0.09	0	0.13	0.11	0.12	0.08	0.01	0.12	0.1	0	0.23	0	0.12	0.07	0.02	0.12	0.05	0.05	0.15	0.08	0.08	0.07	0.02	0.15	0.1	0.15	0.06	0.02
159	4 years, 11 months	59	GS	far	chance	all	42.86	42.86	42.86
160	5 years, 3 months	63	GS	far	low	[8, 14]	28.57	42.86	35.71	0.23	0	0	0.1	0.19	0	0.14	0	0.09	0	0.18	0.05	0.1	0	0.12	0.11	0.13	0	0.11	0.09	0.06	0	0.25	0.02	0.08	0.1	0.09	0.05	0.09	0.07	0.11	0.05	0.11	0.09	0.04	0.09	0.09	0.16	0.03	0.05
161	5 years, 0 months	60	GS	far	chance	[2, 7, 10, 11, 12, 13, 14]	42.86	42.86	42.86	0.15	0.03	0.08	0.07	0.1	0.03	0.1	0.1	0.11	0.08	0.03	0.11	0.06	0	0.14	0.13	0.07	0	0	0.26	0.21	0	0.11	0.01	0.09	0.12	0	0.13	0.09	0.13	0.06	0.05	0.07	0.24	0	0.01	0.1	0.06	0.1	0.07
162	5 years, 5 months	65	GS	far	low	[]	14.29	0	7.14	0.18	0	0	0.15	0.28	0	0.05	0	0.06	0	0.27														0.14	0.03	0.1	0.06	0.15	0.03	0.11	0.05	0.07	0.06	0.03	0.17	0.15	0.04	0.1	0.04
163	5 years, 4 months	64	GS	far	low	all	42.86	28.57	35.71
164	5 years, 3 months	63	GS	close	low	[1, 6, 8]	42.86	14.29	28.57	0.06	0	0.07	0.2	0.16	0	0.17	0	0.11	0	0.22	0	0.09	0.08	0.16	0	0.14	0.09	0.1	0	0.02	0.04	0.28	0	0.13	0.03	0.11	0.06	0.16	0	0.13	0.04	0.13	0	0	0.2	0.07	0.09	0.08	0.09
165	5 years, 1 months	61	GS	close	chance	all	57.14	57.14	57.14
166	5 years, 4 months	64	GS	close	low	[]	28.57	28.57	28.57	0.06	0.12	0.06	0.09	0.07	0.06	0.12	0.08	0.06	0	0.27	0	0.16	0.05	0.13	0	0.11	0.07	0.1	0.06	0	0	0.24	0.09	0.13	0.06	0.05	0.09	0.09	0.1	0.05	0.09	0.06	0.01	0.05	0.21	0.15	0.05	0.06	0.07
167	4 years, 10 months	58	GS	close	low	[3]	14.29	0	7.14	0.1	0	0.09	0.14	0.12	0	0	0.21	0.11	0	0.22	0													0.15	0.01	0.1	0.06	0.11	0.01	0.09	0.12	0.1	0	0.05	0.17	0.15	0.06	0.05	0.07
168	5 years, 7 months	67	GS	close	low	[]	57.14	0	28.57	0.1	0.1	0.09	0.03	0.15	0.1	0.08	0	0.01	0	0.27	0.05													0.11	0.06	0.06	0.09	0.12	0.21	0	0	0.09	0.04	0.02	0.18	0.14	0.05	0.09	0.05
169	4 years, 11 months	59	GS	close	chance	all	42.86	85.71	64.29
170	5 years, 0 months	60	GS	close	chance	[3, 4, 9]	71.43	28.57	50	0.14	0.09	0	0.1	0.14	0.08	0.01	0.1	0.11	0.04	0.04	0.14													0.18	0	0.13	0.02	0.08	0	0.12	0.13	0.08	0	0.06	0.19	0.09	0.02	0.18	0.03
171	4 years, 10 months	58	GS	close	low	[6, 7, 8, 9, 10, 13]	28.57	0	14.29	0.09	0.1	0.04	0.1	0.11	0.08	0.05	0.08	0.05	0.01	0.21	0.06													0.11	0.02	0.08	0.12	0.16	0.12	0	0.04	0.02	0	0	0.31	0.05	0.22	0.06	0
172	5 years, 6 months	66	GS	close	high	[6]	100	100	100	0.11	0.03	0.1	0.08	0.09	0.04	0.18	0.02	0.05	0	0.25	0.03	0.12	0.04	0.06	0.11	0.1	0.06	0.15	0.03	0.11	0.04	0.13	0.06
173	5 years, 1 months	61	GS	close	low	[3]	28.57	14.29	21.43	0.11	0.15	0.07	0	0.16	0.04	0.07	0.05	0.07	0.02	0.18	0.06	0.21	0	0.05	0.07	0.13	0	0.15	0.04	0.12	0	0.21	0	0.18	0.04	0.08	0.03	0.14	0	0.17	0.02	0.1	0.02	0.1	0.11	0.13	0.04	0.07	0.09
174	4 years, 11 months	59	GS	close	low	[4, 5, 8, 9]	14.29	42.86	28.57	0.07	0.04	0.23	0	0.12	0.21	0	0	0.06	0.08	0.19	0	0	0.11	0	0.23	0.09	0	0	0.24	0.33	0	0	0	0.11	0.07	0.07	0.08	0.09	0.05	0.04	0.15	0.01	0.1	0.08	0.14	0.1	0.09	0.06	0.08
175	5 years, 3 months	63	GS	close	high	[7, 8, 10, 12, 13, 14]	85.71	71.43	78.57	0.14	0.02	0.07	0.11	0.08	0	0.17	0.08	0.1	0	0.16	0.08	0.09	0	0.1	0.14	0.13	0	0.2	0	0.06	0	0.27	0	0.03	0.3	0	0	0.28	0.05	0	0	0	0.08	0	0.25	0.07	0.22	0.02	0.02
176	5 years, 3 months	63	GS	close	chance	[11, 12, 13, 14]	14.29	71.43	42.86													0.11	0.08	0	0.14	0.13	0.05	0.09	0.07	0.19	0	0.01	0.13	0.15	0.04	0.09	0.04	0.17	0.1	0.06	0	0.08	0.12	0.08	0.05	0.15	0.11	0.04	0.03
177	4 years, 11 months	59	GS	close	low	[]	42.86	28.57	35.71	0.12	0.05	0.03	0.13	0.05	0.07	0	0.21	0.12	0	0.2	0.01	0.07	0.12	0	0.14	0.18	0.04	0	0.12	0.13	0.2	0	0	0.13	0.1	0.07	0.03	0.12	0.12	0.03	0.06	0.04	0.17	0.12	0	0.09	0.1	0.06	0.09
178	5 years, 4 months	64	GS	close	low	[7, 9, 11, 12, 13]	42.86	14.29	28.57	0.22	0	0.1	0.01	0.25	0	0.08	0	0.23	0	0.1	0													0.05	0.16	0.1	0.01	0.1	0.09	0.04	0.1	0.05	0.15	0.02	0.11	0.12	0.13	0.01	0.07
179	5 years, 7 months	67	GS	close	low	[]	42.86	14.29	28.57	0.18	0	0.11	0.03	0.12	0.04	0.11	0.06	0.05	0.03	0.15	0.1	0.09	0.24	0	0	0.33	0	0	0	0.01	0.32	0	0	0.22	0.03	0.05	0.03	0.16	0.08	0.04	0.04	0.07	0.05	0	0.22	0.1	0.11	0.07	0.06
180	5 years, 2 months	62	GS	close	low	all	28.57	14.29	21.43
181	4 years, 11 months	59	GS	close	low	[]	42.86	28.57	35.71	0.09	0.04	0.15	0.05	0.07	0.08	0.1	0.08	0.09	0	0.19	0.04	0.19	0.04	0.05	0.05	0.18	0.15	0	0	0.08	0	0.23	0.02	0.08	0.13	0.01	0.11	0.12	0.08	0.03	0.1	0.02	0.11	0.04	0.16	0.17	0.1	0.03	0.03
182	5 years, 6 months	66	GS	close	chance	all	71.43	57.14	64.29
183	5 years, 6 months	66	GS	close	low	[7, 8, 9, 11, 12, 13, 14]	28.57	42.86	35.71													0.11	0.11		0.12	0.13	0.2			0.14			0.19	0.09	0.21	0	0.03	0.12	0.11	0.01	0.09	0.1	0.22	0	0.02	0.09	0.24	0	0
184	4 years, 11 months	59	GS	close	chance	[]	57.14	71.43	64.29	0.16	0.01	0.05	0.11	0.14	0.01	0.15	0.03	0.03	0.01	0.22	0.06	0.11	0.08	0.01	0.12	0.05	0.1	0.11	0.07	0.08	0	0.18	0.07	0.08	0.04	0.08	0.14	0.08	0.05	0.09	0.12	0.15	0.16	0.02	0	0.08	0.11	0.04	0.1
185	5 years, 2 months	62	GS	close	chance	[]	71.43	42.86	57.14	0.06	0.17	0.04	0.06	0.12	0.08	0.1	0.03	0.09	0.14	0.05	0.06	0.09	0.15	0.04	0.05	0.1	0.08	0.12	0.03	0.06	0.05	0.22	0	0.12	0.03	0.14	0.04	0.05	0.19	0.09	0	0.12	0.06	0.13	0.03	0.1	0.09	0.05	0.09
[truncated: 8 more columns]

## Sheet: number switches
Subject	Age(texte)	Age(months)	Age(classe)	Learning	Achievement profil	Excluded trials	NEAR [%]	DISTANT [%]	MeanPerf [%]	Cor-Near-B-LL	Cor-Near-B-LTh	Cor-Near-B-LTa	Cor-Near-B-LP	Cor-Near-B-ThTaP	Cor-Near-M-LL	Cor-Near-M-LTh	Cor-Near-M-LTa	Cor-Near-M-LP	Cor-Near-M-ThTaP	Cor-Near-E-LL	Cor-Near-E-LTh	Cor-Near-E-LTa	Cor-Near-E-LP	Cor-Near-E-ThTaP	Cor-Distant-B-LL	Cor-Distant-B-LTh	Cor-Distant-B-LTa	Cor-Distant-B-LP	Cor-Distant-B-ThTaP	Cor-Distant-M-LL	Cor-Distant-M-LTh	Cor-Distant-M-LTa	Cor-Distant-M-LP	Cor-Distant-M-ThTaP	Cor-Distant-E-LL	Cor-Distant-E-LTh	Cor-Distant-E-LTa	Cor-Distant-E-LP	Cor-Distant-E-ThTaP	Err-Near-B-LL	Err-Near-B-LTh	Err-Near-B-LTa	Err-Near-B-LP	Err-Near-B-ThTaP	Err-Near-M-LL	Err-Near-M-LTh	Err-Near-M-LTa	Err-Near-M-LP	Err-Near-M-ThTaP
1	7 years, 11 months	95	CE2	far	low	all	42.8571	14.2857	28.5714
2	8 years, 2 months	98	CE2	far	low	[1]	0	14.2857	7.14286																0	0.30103	0.69897	0	0	0.30103	0	0.477121	0	0	0	0.30103	0	0	0.30103	0.69897	0.69897	0.477121	0.90309	0.69897	0.60206	0.69897	0.845098	0.845098	0.778151
3	8 years, 8 months	104	CE2	far	high	[]	85.7143	71.4286	78.5714	0.69897	0.30103	0.778151	0.477121	0.477121	0.954243	0.778151	0.954243	0.778151	0.30103	0	0.60206	1	0.69897	0.778151	0.60206	0.477121	0.69897	0.30103	0.60206	0.30103	0.477121	0.845098	0.477121	0	0	0.778151	0.778151	0	0.60206	0	0	0	0	0.30103	0	0.30103	0	0.30103	0
4	8 years, 0 months	96	CE2	far	high	all	100	71.4286	85.7143
5	8 years, 1 months	97	CE2	far	high	[]	100	85.7143	92.8571	0.69897	0.477121	0.778151	0.30103	0	0.69897	0.60206	0.69897	0.60206	0.69897	0.30103	0.30103	0.60206	0.60206	0.477121	0.477121	0	0	0.477121	0.30103	0.30103	0.69897	0.60206	0.778151	0.60206	0	0.477121	0.30103	0	0
6	8 years, 0 months	96	CE2	far	high	[7, 8, 9, 10, 11, 12]	100	71.4286	85.7143	0.845098	1.07918	0.30103	0.90309	0.477121	0.778151	0.30103	0.69897	0.954243	0.477121	0.90309	0.60206	0.30103	0.90309	0.778151	0.69897	0.477121	0.30103	0.477121	0	0.30103	0.477121	0	0.69897	0.60206	0	0.30103	0.30103	0.60206	0.477121
7	8 years, 3 months	99	CE2	far	high	[]	100	71.4286	85.7143	0.845098	0.69897	0.60206	1	0.477121	0.845098	0.778151	0.778151	1.11394	0.30103	0.477121	0.30103	0.845098	0.90309	0.778151	0.30103	0.477121	0.477121	0.477121	0.60206	0	0.30103	1.07918	0.845098	0.477121	0.60206	0	0.845098	0	0
8	8 years, 3 months	99	CE2	far	high	[]	100	100	100	0.778151	0.477121	0.778151	1	0.69897	0.845098	0.477121	1	0.954243	0.69897	0.477121	0	0.845098	0.60206	0.477121	0.90309	0.69897	1.07918	0.30103	0.69897	0.69897	0.778151	0.69897	0.60206	0.30103	0.477121	0	0.30103	0.60206	0.30103
9	8 years, 6 months	102	CE2	far	high	[7]	100	100	100	0.69897	0.60206	0.69897	0.30103	0.477121	0.30103	0	0.845098	0.60206	0.69897	0	0.60206	0.845098	0.477121	0.69897	0.69897	0.69897	0.90309	0.778151	0.477121	0.778151	0	0.954243	0.845098	0.69897	0.69897	0.477121	0.954243	0	0.477121
10	8 years, 9 months	105	CE2	far	chance	[6, 8, 9, 11, 12, 13, 14]	85.7143	28.5714	57.1429	0.477121	0.477121	0.477121	0	0.477121	0.845098	0.477121	0.60206	0.60206	0.69897	0.30103	0.60206	0.477121	0	0	0	0.477121	0	0	0	0	0.30103	0	0.477121	0	0	0.477121	0	0	0	0.60206	0.30103	0	0.477121	0.30103	0.30103	0.477121	0	0.477121	0.477121
11	8 years, 5 months	101	CE2	far	high	[]	100	100	100	0.845098	0.778151	0.60206	0.845098	0.477121	0.477121	0.60206	0.845098	0.845098	0.60206	0.778151	0.30103	0.845098	0.60206	0.30103	0.69897	1.17609	0.90309	0.60206	0.60206	0.778151	0.954243	0.69897	0.69897	0.477121	0.477121	0.90309	0.845098	0.477121	0.60206
12	8 years, 3 months	99	CE2	far	high	[4, 8, 11, 12]	100	100	100	0.60206	0.30103	0	0.778151	0.30103	0.69897	0.845098	0.30103	0.60206	0	0.477121	0.477121	0.30103	0	0.477121	0.30103	0.477121	0.60206	0.477121	0.30103	0.60206	0	0.778151	0.90309	0.69897	0.477121	0.69897	0.778151	0	0.30103
13	7 years, 11 months	95	CE2	far	chance	[]	71.4286	42.8571	57.1429	0.477121	0.30103	0.30103	0.60206	0	0	0.954243	0.30103	0.60206	0.30103	0	0.477121	0.69897	0	0	0.778151	0.30103	0.477121	0.477121	0.30103	0.30103	0	0	0.60206	0.477121	0.30103	0.69897	0.30103	0.30103	0	0.477121	0	0.477121	0.60206	0	0.30103	0	0.477121	0.845098	0
14	8 years, 2 months	98	CE2	far	high	[3, 5]	100	71.4286	85.7143	0.60206	0.90309	0.30103	0.90309	0.30103	0.477121	0.778151	0.845098	0.30103	0.30103	0.60206	0.778151	0.60206	0.778151	0.60206	0.30103	0.60206	0.30103	0.30103	0.60206	0.60206	0.30103	0.90309	0.477121	0.30103	0.30103	0	0.477121	0.30103	0.30103
15	8 years, 10 months	106	CE2	far	chance	[]	100	28.5714	64.2857	0.90309	0.69897	0.60206	1	0.60206	0.778151	0.60206	0.30103	1	0.477121	0.30103	0.69897	0.30103	0.60206	0.477121	0	0	0.477121	0.477121		0.477121	0.60206	0	0	0.30103	0	0	0.30103	0.30103	0
16	8 years, 7 months	103	CE2	far	high	[]	100	42.8571	71.4286	0.778151	0.778151	0.60206	0.845098	0.477121	0.954243	0.69897	1	0.69897	0.30103	0.60206	0.954243	0.778151	0.477121	0.30103	0.69897	0.69897	0.90309	0.30103	0.30103	0.60206	0.845098	0.954243	0.477121	0.60206	0	0.60206	0.954243	0	0.477121
17	8 years, 1 months	97	CE2	far	chance	[13, 14]	71.4286	14.2857	42.8571	0.60206	0.30103	0.60206	0.69897	0	0.778151	0.30103	0.477121	0.60206	0.69897	0.30103	0.30103	0.477121	0.60206	0.30103	0	0.30103	0	0.477121	0.30103	0.30103	0	0	0.30103	0	0.30103	0	0	0	0	0	0.477121	0	0.30103	0	0.477121	0	0	0.30103	0
18	8 years, 9 months	105	CE2	far	low	[]	0	0	0																															0.845098	0.69897	0.69897	0.60206	0.30103	0.90309	0.60206	0.954243	0.69897	0
19	8 years, 6 months	102	CE2	far	chance	[]	85.7143	42.8571	64.2857	0.845098	0.845098	0.845098	0.477121	0	0.30103	0.30103	0.90309	0.60206	0.778151	0.60206	0.30103	0.30103	0.30103	0.30103	0.30103	0.477121	0.778151	0	0.30103	0	0.30103	0.477121	0.30103	0.477121	0.477121	0	0.69897	0	0.30103	0.477121	0	0.477121	0	0	0.30103	0	0.69897	0.477121	0
20	8 years, 1 months	97	CE2	far	high	all	100	71.4286	85.7143
21	8 years, 0 months	96	CE2	far	high	[4, 6, 7, 10, 11, 14]	100	71.4286	85.7143	0.30103	0.30103	0.477121	0	0.477121	0.477121	0.60206	0.778151	0.60206	0.60206	0.30103	0.30103	1.11394	0.30103	0.477121	0	0	0.60206	0.30103	0	0	0	0	0.30103	0.477121	0	0	0.30103	0	0.30103
22	7 years, 7 months	91	CE2	far	low	[1, 4, 10]	14.2857	42.8571	28.5714		0.30103	0.30103	0	0.30103	0	0.60206	0	0	0	0.30103	0	0.30103	0	0	0	0	0.60206	0	0	0	0.30103	0.60206	0	0.30103	0	0	0.60206	0	0	0	0.477121	0.60206	0.69897	0	0.60206	0	0.69897	0.69897	0
23	8 years, 1 months	97	CE2	far	high	[]	100	85.7143	92.8571	0.845098	0.845098	0.90309	0.60206	0.30103	0.477121	0.90309	0.30103	0.60206	0.477121	0.477121	0.30103	1.11394	0.69897	0.30103	0.90309	0.845098	0.477121	0.778151	0.30103	0.954243	0.30103	0.30103	0.60206	0.60206	0.69897	0.90309	0.477121	0.60206	0.30103
24	8 years, 4 months	100	CE2	far	high	all	100	85.7143	92.8571
25	8 years, 10 months	106	CE2	far	high	[8]	100	57.1429	78.5714	0.477121	0.778151	0.954243	0.477121	0.30103	0	0.778151	1	0.60206	0.845098	0.778151	0.60206	0.90309	0.30103	0	0	0.60206	0.30103	0.845098	0.30103	0	1	0.30103	0.778151	0	0.60206	0.954243	0.60206	0	0.30103
26	8 years, 5 months	101	CE2	far	chance	[6, 7]	85.7143	42.8571	64.2857	0.477121	0.30103	0.477121	0.60206	0.30103	0.69897	0.477121	0.69897	0.477121	0.30103	0.30103	0.60206	0.60206	0.477121	0.30103	0.30103	0.477121	0.60206	0.477121	0	0.30103	0.477121	0.477121	0	0.30103	0	0.30103	0.30103	0	0	0.60206	0.30103	0.845098	0	0.69897	0.30103	0.845098	0.30103	0	0.30103
27	8 years, 8 months	104	CE2	far	high	all	85.7143	71.4286	78.5714
28	9 years, 2 months	110	CE2	far	high	[]	57.1429	85.7143	71.4286	0.30103	0.477121	0.60206	0.477121	0.30103	0.477121	0.90309	0.60206	0.69897	0	0.30103	0.60206	0.60206	0.477121	0.30103	0	0.778151	0.778151	0.69897	0.30103	0	0.845098	0.477121	0.90309	0.30103	0	0.60206	0.69897	0.60206	0.30103	0.30103	0.477121	0.60206	0.477121	0.30103	0	0.30103	0.778151	0.477121	0
29	8 years, 9 months	105	CE2	close	chance	[]	71.4286	57.1429	64.2857	0.845098	0.60206	0.60206	0.90309	0.477121	0.477121	0.30103	0.69897	0.90309	0.90309	0.30103	0	0.954243	0.60206	0.30103	0.954243	0.30103	1.11394	0.69897	0.69897	0.60206	0.60206	0.69897	0.60206	0.477121	0.477121	0.30103	0.778151	0	0.845098	0	0.69897	0	0.477121	0	0	0.60206	0	0.30103	0.30103
30	8 years, 4 months	100	CE2	close	high	[4, 5, 6, 11]	100	85.7143	92.8571	0.778151	0.60206	0.778151	0	0.30103	0.60206	0.477121	0.90309	0.60206	0.30103	0.30103	0.60206	0.30103	0	0.60206	0	0.30103	0.60206	0.69897	0.60206	0.30103	0.845098	0.845098	0.30103	0.477121	0	0.30103	0.477121	0.477121	0.30103
31	8 years, 4 months	100	CE2	close	high	[]	85.7143	85.7143	85.7143	0.60206	0.60206	0.845098	0.69897	0.477121	0.477121	0.60206	0.778151	0.69897	0	0	0.477121	0.30103	0	0	0.778151	0.69897	0.90309	0.778151	0.30103	0.477121	0.30103	0.954243	0.60206	0.477121	0	0.778151	0.90309	0	0.30103	0.477121	0	0	0.477121	0	0	0.60206	0	0.477121	0
32	8 years, 1 months	97	CE2	close	low	[8, 10, 12, 13, 14]	28.5714	14.2857	21.4286	0.30103	0.477121	0.30103	0.778151	0.30103	0.30103	0.30103	0.477121	0.845098	0	0.30103	0.30103	0.30103	0.60206	0.30103	0	0	0	0.30103	0.30103	0.30103	0.30103	0	0	0	0.477121	0	0	0	0	0.477121	0.69897	0.69897	0.30103	0	0.477121	0.60206	0.778151	0.30103	0.30103
33	8 years, 2 months	98	CE2	close	high	[]	100	100	100	0.477121	0.845098	0.60206	1	0.30103	0.60206	0.778151	0.69897	0.90309	0.60206	0	0.60206	0.778151	0.60206	0.778151	0.477121	0.954243	0.778151	0.845098	0.69897	0.477121	0.90309	0.30103	0.60206	0.69897	0.30103	0.30103	0.90309	0.477121	0
34	8 years, 0 months	96	CE2	close	high	[11]	100	100	100	0.845098	0.477121	0.90309	1.11394	0.477121	0.90309	0.845098	1	0.845098	0.30103	0.30103	0.30103	0.845098	0.90309	0.30103	0.477121	0.30103	1.11394	0.60206	0.30103	0.845098	0.60206	0.778151	0.69897	0	0	0.30103	0.778151	0.30103	0.30103
35	8 years, 8 months	104	CE2	close	high	[]	100	85.7143	92.8571	0	0.69897	0.477121	0.90309	0.69897	0.477121	0.954243	0.778151	0.477121	0.30103	0	0.30103	0.30103	0	0.477121	0.845098	0.845098	1	0.60206	0.30103	0	0.954243	0.954243	0.60206	0.90309	0.60206	0.30103	0.69897	0	0.30103
36	8 years, 1 months	97	CE2	close	chance	[1, 3, 4, 6]	57.1429	42.8571	50	0.60206	0.30103	0.30103	0.477121	0	0.778151	0.477121	0.60206	0.60206	0.477121	0.477121	0	0.30103	0.477121	0.845098	0	0.30103	0	0	0	0	0.60206	0.30103	0	0	0	0	0	0	0	0.30103	0.477121	0.30103	0.845098	0.477121	0.30103	0.60206	0.30103	0.69897	0.30103
37	8 years, 2 months	98	CE2	close	high	[]	100	100	100	0.30103	0.778151	0.60206	0.60206	0.90309	0.69897	0.69897	0.778151	0	0.477121	0	0.778151	1.11394	0	0.30103	0.845098	0.845098	0.60206	0.778151	0.30103	0.69897	0.845098	0.90309	0.477121	0.778151	0.60206	0.477121	0.845098	0.30103	0.30103
38	8 years, 7 months	103	CE2	close	low	[3, 14]	42.8571	28.5714	35.7143	0.477121	0.69897	0.30103	0.30103	0.30103	0.30103	0.477121	0.30103	0.60206	0	0	0.778151	0.30103	0.477121	0.30103	0	0.30103	0	0.30103	0	0	0	0	0	0.477121	0	0	0	0	0	0.30103	0.778151	0.477121	0.30103	0.30103	0.30103	0.30103	0.477121	0	0.60206
39	7 years, 10 months	94	CE2	close	low	[]	0	0	0																															0.69897	0.845098	0.954243	0.90309	0.69897	0.69897	0.845098	0.90309	1.07918	0.60206
40	7 years, 11 months	95	CE2	close	high	[]	100	100	100	0.60206	0.60206	0.60206	0.60206	0.477121	0.778151	0.778151	0.90309	0.477121	0.30103	0	0.477121	0.778151	0.30103	0.60206	0.69897	0.477121	0.30103	0.69897	0.30103	0.69897	0.845098	0.778151	0.60206	0.69897	0	0.69897	0.69897	0.69897	0
41	8 years, 2 months	98	CE2	close	high	[]	100	71.4286	85.7143	0.60206	0.954243	0.845098	0.954243	0.69897	0.60206	0.477121	1.07918	0.778151	0.60206	0.30103	0	0.90309	0.477121	0.60206	0.69897	0.30103	0.778151	0.60206	0.477121	0.477121	0.30103	0.954243	0.60206	0.69897	0.477121	0	0.69897	0.477121	0
42	8 years, 7 months	103	CE2	close	low	[]	14.2857	0	7.14286	0.69897	0.477121	0.477121	0	0	0.477121	0.30103	0	0	0.30103	0	0	0.477121	0	0.477121																0.954243	0.69897	0.954243	0.778151	0.477121	0.60206	0.90309	0.954243	0.60206	0.69897
43	8 years, 9 months	105	CE2	close	high	[]	100	71.4286	85.7143	0.90309	0.845098	0.90309	0.954243	0.69897	0.778151	0.845098	0.954243	0.845098	0.477121	0.60206	0.30103	0.30103	0.477121	0	0.90309	0	0	0.778151	0.30103	0.69897	0.90309	0.845098	0.69897	0.778151	0.477121	0.60206	0.60206	0.477121	0.30103
44	8 years, 8 months	104	CE2	close	high	[12, 13, 14]	100	71.4286	85.7143	0.477121	0.30103	0.477121	0.69897	0	0.30103	0.778151	0.60206	0.477121	0.60206	0.30103	0.30103	0.778151	0	0.30103	0.60206	0.845098	0.69897	0.60206	0.477121	0.69897	0.845098	0.845098	0.69897	0.477121	0.477121	0.778151	0.845098	0.60206	0.60206
45	8 years, 7 months	103	CE2	close	high	[2, 3, 5]	85.7143	57.1429	71.4286	0.69897	0.477121	0.30103	0.778151	0.30103	0.477121	0.90309	0	0.477121	0.778151	0	0.30103	0.477121	0.477121	0	0.30103	0	0.30103	0	0	0.30103	0.30103	0.477121	0	0.477121	0	0.30103	0.477121	0	0	0.60206	0	0.477121	0.477121	0	0.30103	0	0.477121	0.30103	0
46	8 years, 7 months	103	CE2	close	chance	all	71.4286	14.2857	42.8571
47	8 years, 5 months	101	CE2	close	high	all	71.4286	71.4286	71.4286
48	8 years, 0 months	96	CE2	close	low	[]	42.8571	14.2857	28.5714	0.477121	0.477121	0.30103	0.60206	0	0	0	0.477121	0.69897	0.30103	0.30103	0	0.477121	0	0	0.30103	0	0	0.477121	0	0	0	0.477121	0	0.30103	0	0	0.30103	0.60206	0.30103	0.60206	0.30103	0.477121	0.778151	0.477121	0	0	0.477121	0.30103	0.60206
49	7 years, 10 months	94	CE2	close	low	[10, 11, 12, 14]	0	0	0																															0	0.30103	0.30103	0.60206	0.477121	0	0.30103	0.60206	0.69897	0.477121
50	8 years, 2 months	98	CE2	close	chance	[]	71.4286	28.5714	50	0.778151	0.845098	0.30103	0.30103	0.69897	0.69897	0.778151	0.69897	0.90309	0.477121	0.30103	0.778151	0.778151	0.30103	0.477121	0.30103	0.778151	0	0.477121	0.477121	0.30103	0.69897	0	0.69897	0	0	0.477121	0	0	0	0.30103	0	0.477121	0.60206	0.477121	0.30103	0.30103	0.477121	0.30103	0.30103
51	8 years, 9 months	105	CE2	close	high	[2, 13]	85.7143	85.7143	85.7143	0.69897	0.477121	0.778151	0.845098	0	0.30103	0.90309	0.778151	0	0.69897	0	0.30103	0.69897	0.30103	0.30103	0.30103	0	0.30103	0.477121	0.60206	0	0	0.60206	0.30103	0.477121	0.30103	0	0.477121	0	0	0	0.477121	0	0	0	0	0	0.30103	0	0.30103
52	8 years, 7 months	103	CE2	close	high	all	100	71.4286	85.7143
53	9 years, 8 months	116	CE2	close	chance	[]	71.4286	57.1429	64.2857	0.69897	0.30103	0.845098	0.954243	0.477121	0.477121	0.954243	0.69897	0.477121	0.69897	0.477121	0.30103	0.845098	0.477121	0.60206	0.845098	0.69897	0.477121	0.69897	0.69897	0.60206	0.60206	0.90309	0.477121	0.477121	0.477121	0	0.778151	0	0	0.30103	0	0.60206	0.778151	0.477121	0.60206	0.60206	0.69897	0.90309	0.477121
54	8 years, 4 months	100	CE2	close	high	[]	100	85.7143	92.8571	0.60206	0	0.60206	1.07918	0	0.60206	0.69897	0.845098	0.30103	0.60206	0	0.477121	0.778151	0.477121		0.477121	0.778151	0.477121	0.69897	0.60206	0.69897	0.69897	0.69897	0.845098	0.477121	0.60206	0.30103	0.60206	0.60206	0.60206
55	8 years, 5 months	101	CE2	close	low	[9]	28.5714	0	14.2857	0	0.30103	0	0.30103	0.30103	0.30103	0	0.477121	0.60206	0	0	0.30103	0.60206	0	0.30103																0.30103	0.30103	0.30103	0.778151	0.477121	0.477121	0.845098	0.477121	0.30103	0.30103
56	8 years, 9 months	105	CE2	close	high	[]	85.7143	57.1429	71.4286	0.69897	0.69897	1	0.477121	0.477121	0.30103	0.60206	0.477121	0.778151	0.778151	0	0.69897	0.69897	0.477121	0.60206	0.69897	0.477121	0.60206	0.30103	0	0	0.60206	0.477121	0.60206	0.30103	0.477121	0.477121	0.30103	0.30103	0.30103	0	0.30103	0.30103	0	0	0	0.30103	0.30103	0	0
57	7 years, 11 months	95	CE2	close	low	all	28.5714	0	14.2857
58	8 years, 6 months	102	CE2	close	high	all	100	100	100
59	6 years, 3 months	75	CP	far	high	all	100	85.7143	92.8571
60	6 years, 4 months	76	CP	far	low	[]	28.5714	42.8571	35.7143	0.477121	0	0.60206	0	0.30103	0	0	0.30103	0	0.30103	0	0	0.69897	0.30103	0.30103	0.477121	0.90309	0	0.90309	0.477121	0	0.69897	0.60206	0.60206	0	0	0.60206	0.30103	1	0.60206	0.477121	0.778151	0.477121	0.60206	0.30103	0.845098	0.778151	0.30103	0.60206	0.60206
61	6 years, 3 months	75	CP	far	chance	[12]	57.1429	28.5714	42.8571	0.477121	0.60206	0.69897	0.778151	0.30103	0	0.845098	0.30103	0.69897	0.30103	0.60206	0.845098	0.477121	0.60206	0.60206	0.30103	0.30103	0.60206	0	0.30103	0.30103	0.477121	0.778151	0	0	0.30103	0	0.30103	0	0.477121	0	0.60206	0	0.60206	0.30103	0.30103	0.60206	0	0.69897	0
62	6 years, 11 months	83	CP	far	high	[]	100	57.1429	78.5714	0.477121	0.778151	0.477121	0.69897	0.30103	0.845098	0.845098	0.60206	0.778151	0.477121	0.30103	0.90309	0.69897	0.30103	0.30103	0.778151	0.60206	0.778151	0.30103	0.30103	0.60206	0.477121	0.60206	0.69897	0.69897	0.477121	0.477121	0.477121	0.477121	0.30103
63	7 years, 8 months	92	CP	far	high	[9, 11, 14]	100	85.7143	92.8571	0.69897	0.69897	0.60206	0.30103	0	0.60206	0.30103	0.778151	0.30103	0.60206	0.69897	0.69897	0.60206	0	0.477121	0.477121	0.90309	0.477121	0	0	0.30103	0	0.90309	0.845098	0	0	0.778151	0.477121	0.477121	0.477121
64	6 years, 4 months	76	CP	far	high	[2, 4, 5]	85.7143	57.1429	71.4286	0.778151	0	0.845098	0.477121	0.30103	0	0.90309	0.90309	0.778151	0.30103	0.30103	0	0.954243	0.60206	0	0.90309	0	0.778151	0.778151	0.30103	0.477121	0.845098	0.60206	0.69897	0.477121	0.30103	0.477121	0.30103	0	0.30103	0.477121	0	0.477121	0	0	0.30103	0.477121	0.477121	0	0
65	6 years, 3 months	75	CP	far	chance	[]	71.4286	28.5714	50	0.954243	0.477121	0.60206	0.69897	0.60206	0.60206	0.60206	0.954243	0.60206	0.477121	0.477121	0.477121	0.69897	0.778151	0.30103	0.60206	0.30103	0.30103	0.477121	0.30103	0	0.778151	0	0	0	0.30103	0.60206	0.60206	0	0	0.60206	0	0	0.30103	0	0.477121	0	0.30103	0.60206	0.30103
66	6 years, 10 months	82	CP	far	high	[]	100	85.7143	92.8571	0.90309	0.69897	0.778151	0.90309	0.69897	0.69897	0.69897	0.90309	1	0.477121	0.30103	0.30103	0.954243	0.778151	0.60206	0.60206	0.845098	0.778151	0.69897	0.60206	0.69897	0.845098	0.477121	0.69897	0.30103	0.477121	0.778151	0.778151	0.477121	0.477121
67	6 years, 9 months	81	CP	far	high	[6, 14]	100	100	100	0.30103	0.477121	0.69897	0.954243	0.30103	0	1	0.60206	0.60206	0	0	0.30103	0.69897	0.60206	0.477121	0.90309	0.778151	0.845098	1.07918	0.477121	0.477121	0.90309	0.90309	0.69897	0.60206	0.60206	0.477121	1.07918	0.60206	0.477121
68	6 years, 4 months	76	CP	far	high	[]	85.7143	57.1429	71.4286	1.14613	0.90309	0.30103	0.477121	0.69897	0.60206	0.60206	1.14613	0.90309	0.477121	0.30103	0.30103	1	0.845098	0.69897	0.60206	0.60206	0.845098	1.07918	0.30103	0.30103	0.477121	0.69897	1	0.30103	0.477121	0	0.69897	1	0.477121	0.30103	0.60206	0.69897	0	0.30103	0.477121	0.69897	0.60206	0	0
69	6 years, 9 months	81	CP	far	high	all	100	85.7143	92.8571
70	6 years, 6 months	78	CP	far	low	all	0	14.2857	7.14286
71	7 years, 2 months	86	CP	far	high	[4, 5, 6, 8, 9, 10, 11]	71.4286	71.4286	71.4286	0.30103	0	0.30103	0.30103	0.30103	0	0	0.477121	0.30103	0	0	0	0.477121	0	0.30103	0.30103	0.30103	0.90309	0	0	0.69897	0.30103	0.778151	0.477121	0.30103	0	0	0.30103	0		0.30103	0.30103	0	0	0	0.30103	0.30103	0	0.477121	0
72	6 years, 4 months	76	CP	far	high	[]	100	100	100	0.69897	0.90309	0	0.954243	0	0.60206	0.60206	0.60206	0.69897	0.69897	0.30103	0.60206	0	0.477121	0.30103	0.845098	0.90309	0.69897	0.30103		0.477121	0.90309	0.954243	1	0.60206	0.30103	0.30103	0.845098	0.477121	0.477121
73	6 years, 0 months	72	CP	far	low	[1]	14.2857	57.1429	35.7143	0	0.30103	0.30103	0	0.30103	0.477121	0.30103	0.60206	0	0	0	0.477121	0.30103	0	0.477121	0.69897	0.778151	0.30103	0.30103	0.30103	0.60206	0.69897	0.69897	0.30103	0.845098	0.477121	0.30103	0.69897	0.30103	0.778151	0.778151	1	0.778151	0.30103	0.60206	0.69897	0.778151	0.845098	0.60206	0.778151
74	6 years, 10 months	82	CP	far	chance	all	57.1429	28.5714	42.8571
75	7 years, 1 months	85	CP	far	high	[11]	100	71.4286	85.7143	0.60206	0.90309	0.954243	1	0.778151	0.69897	0.954243	0.69897	0.69897	0.60206	0.69897	0.477121	1.14613	0.69897	0.60206	0.477121	0.845098	0.778151	0.845098	0.90309	0.845098	0.69897	0.90309	0.30103	0.477121		0.477121	1.11394	0.30103	0.30103
76	6 years, 2 months	74	CP	far	high	[11]	100	85.7143	92.8571	0.30103	0.60206	0	0.477121	0.30103	0.778151	0.778151	0.954243	0	0.477121	0	0	0.69897	0.778151	0	0.477121	0.30103	0.69897	0.90309	0.30103		0.60206	0.778151	0.954243	0.60206	0.30103	0.60206	0.778151	0.30103	0.30103
77	7 years, 1 months	85	CP	far	high	[]	100	85.7143	92.8571	0.778151	0.778151	0	0.778151	0.477121	0.90309	0.60206	0.778151	1	0.60206	0.477121	0.60206	1	0	0.30103	0.69897	0.477121	0.69897	0.845098	0.30103	0.69897	0.69897	0.954243	0.90309	0.60206	0.778151	0.30103	0.954243	0.30103	0.477121
78	6 years, 10 months	82	CP	far	low	[]	71.4286	0	35.7143	0.778151	0.477121	0.477121	0.477121	0.60206	0.60206	0	0.778151	0.477121	0.69897	0	0	0.954243	0.30103	0.30103																0.30103	0.778151	0.30103	0	0.30103	0.30103	0.477121	0	0.69897	0.477121
79	6 years, 8 months	80	CP	far	low	[11, 12]	42.8571	14.2857	28.5714	0.69897	0.954243	0	0.845098	0.477121	0	1.11394	0	0.845098	0.30103	0.69897	0.778151	0	0.778151	0	0.30103	0.30103	0	0.477121	0	0.30103	0	0	0.60206	0	0.30103	0	0	0.60206	0	0.30103	0.845098	0	0.30103	0	0.60206	0.778151	0	0.60206	0.30103
80	6 years, 5 months	77	CP	far	high	[]	100	71.4286	85.7143	0.845098	0.60206	0.69897	0.30103	0.60206	0.477121	0.69897	0.845098	0.69897	0.69897	0	0.69897	0.90309	0.30103	0.60206	0.778151	0.60206	0.69897	0.60206	0.477121	0.30103	0.69897	0.778151	0.477121	0.69897	0.30103	0.30103	0.60206	0.477121	0.477121
81	7 years, 0 months	84	CP	far	low	[6, 13]	28.5714	14.2857	21.4286	0	0.30103	0	0.477121	0	0.477121	0	0.30103	0.30103	0.30103	0	0	0.477121	0.60206	0.30103	0.30103	0.477121	0.477121		0.477121	0	0.69897	0.477121	0	0	0	0.477121	0	0	0	0.30103	0.477121	0.477121	0.69897		0.778151	0.30103	0.477121	0.954243	0.477121
82	6 years, 4 months	76	CP	far	low	[]	28.5714	28.5714	28.5714	0	0.477121	0	0.60206	0	0.477121	0.30103	0.477121	0.778151	0.30103	0.60206	0.778151	0.477121	0.60206	0.30103	0	0.477121	0.477121	0.69897	0.477121	0.60206	0	0	0.845098	0	0.60206	0.477121	0.845098	0.30103	0.30103	0.477121	1	0.30103	0.30103	0.30103	0.69897	0.778151	0.778151	0.90309	0.30103
83	6 years, 2 months	74	CP	far	low	[]	14.2857	28.5714	21.4286	0.30103	0	0.477121	0.477121	0	0	0	0.60206	0	0	0	0	0	0	0.477121	0.30103	0	0.477121	0.477121	0.30103	0.30103	0	0.60206	0.477121	0.30103	0	0	0.845098	0	0	0.90309	0.60206	0.60206	1	0.69897	0.69897	0.69897	0.845098	1.11394	0.30103
84	6 years, 10 months	82	CP	far	low	[]	14.2857	0	7.14286	0.30103	0	0.60206	0	0	0	0.30103	0.477121	0	0.30103	0	0	0.60206	0	0																0.60206	1	1.07918	0.954243	0.30103	0.90309	0.69897	0.90309	1	0.477121
85	7 years, 1 months	85	CP	far	low	[]	14.2857	0	7.14286	0.30103	0	0.477121	0	0.477121	0	0	0.30103	0.60206	0.30103	0	0	0	0.30103	0.30103																0.60206	0.778151	0.778151	0.954243	0.60206	0.778151	0.30103	0.778151	1.11394	0
86	6 years, 4 months	76	CP	far	high	[]	85.7143	71.4286	78.5714	0.69897	0.60206	0.477121	0.30103	0.30103	0.60206	0.69897	0.845098	0.69897	0.60206	0	0.477121	0.778151	0.477121	0	0.778151	0.477121	0.69897	0.30103	0	0	0.778151	0.90309	0.845098	0.69897	0.30103	0.60206	1	0	0.477121	0.30103	0	0	0	0	0.30103	0	0.477121	0.60206	0
87	6 years, 10 months	82	CP	far	high	[]	85.7143	57.1429	71.4286	0.69897	0.90309	0.60206	0	0.30103	0.30103	0.69897	0.60206	0.778151	0.477121	0.477121	0.30103	0.30103	0	0.477121	0.477121	0.60206	0	0.477121	0.477121	0.60206	0.30103	0.30103	0.477121	0.30103	0.477121	0.477121	0	0	0.60206	0.477121	0	0	0	0	0.30103	0	0.60206	0.30103	0.30103
88	6 years, 2 months	74	CP	far	chance	[]	71.4286	57.1429	64.2857	0.477121	0.69897	0.845098	0.69897	0.60206	0.30103	0.60206	0.778151	0.845098	0.477121	0.69897	0	0.954243	0.60206	0.30103	0.69897	1.07918	1.07918	0.845098	0.30103	0.69897	0.69897	0.60206	0.778151	0.30103	0.69897	0.778151	0.30103	0.778151	0.477121	0.30103	0.60206	0	0	0	0.477121	0.477121	0.60206	0	0.30103
89	6 years, 8 months	80	CP	far	chance	[]	100	0	50	0.90309	1	0.778151	1.17609	0.90309	0.477121	0.90309	0.60206	0.60206	0.477121	0.60206	0.954243	0.69897	0.845098	0.477121	0
90	7 years, 0 months	84	CP	far	chance	[8, 10]	71.4286	28.5714	50	0.69897	1	0.60206	1.07918	0.69897	0.477121	0.69897	0.477121	0.69897	0.30103	0.778151	0.69897	0.778151	0.778151	0	0.477121	0.477121	0	0.69897	0	0	0.60206	0	0.30103	0.30103	0.477121	0.30103	0.30103	0.477121	0.30103	0.477121	0.477121	0.60206	0	0.30103	0.60206	0.477121	0.30103	0	0.30103
91	6 years, 3 months	75	CP	far	high	[]	100	85.7143	92.8571	0.69897	0.778151	0.477121	0.60206	0.30103	0.60206	0	0.69897	1.07918	0.60206	0.60206	0.30103	0.30103	0.69897	0	0.69897	0.30103	0	0.69897	0.30103	0.778151	0.954243	0.477121	0.954243	0	0.778151	0.60206	0.30103	0.954243	0.60206
92	6 years, 5 months	77	CP	far	low	[]	0	0	0																															0.477121	0.69897	0.60206	0.778151	0.30103	0.778151	0.69897	0.477121	1	0.778151
93	6 years, 8 months	80	CP	far	high	[3, 4, 8, 10, 11, 12, 13]	100	57.1429	78.5714	0.30103	0.30103	0.30103	0.30103	0.60206	0.69897	0.477121	0.30103	0.778151	0.30103	0.477121	0.60206	0	0.60206	0.477121	0.30103	0.30103	0.30103	0.30103	0.30103	0.60206	0.60206	0.30103	0.477121	0.60206	0	0.30103	0.30103	0.60206	0.30103
94	6 years, 10 months	82	CP	far	chance	[]	42.8571	71.4286	57.1429	0.60206	0.60206	0.778151	0.60206	0.69897	0.30103	0.69897	1	0.69897	0.30103	0.30103	0.477121	0.954243	0.69897		0.477121	1.14613	0	1.14613	0.477121	0.69897	0.90309		1.07918	0.69897	0.477121	0.30103	0	0.477121	0	0.778151	0.30103	1	0.60206	0.30103	0.30103	0.30103	0.60206	0.954243	0.60206
95	6 years, 1 months	73	CP	far	high	[7, 11, 12]	85.7143	85.7143	85.7143	0.845098	0.60206	0.477121	0.60206	0.477121	0.845098	0.69897	0.30103	0.90309	0.477121	0.477121	0.30103	0.954243	0	0.477121	0.69897	0.30103	0.845098	0.30103	0.30103	0.845098	0.60206	0.60206	0.778151	0.30103	0.60206	0	0.69897	0.30103	0	0.30103	0	0	0.30103	0	0.30103	0	0.30103	0.30103	0.30103
96	6 years, 5 months	77	CP	far	chance	all	71.4286	42.8571	57.1429
97	6 years, 4 months	76	CP	far	low	[]	28.5714	28.5714	28.5714	0.477121	0.477121	0	0.477121	0.30103	0.30103	0.60206	0	0.30103	0	0.30103	0.477121	0	0.69897	0	0.30103	0.845098	0	0.30103	0.30103	0.30103	0.60206	0	0.69897	0.30103	0.477121	0.778151	0	0.477121	0.30103	0.778151	0.30103	0.60206	0.778151	0	0.477121	1	0.954243	0.845098	0.69897
98	6 years, 4 months	76	CP	far	high	[]	100	85.7143	92.8571	0.845098	0.90309	0.69897	0.69897	0	0.60206	0.60206	0.90309	0.69897	0.69897	0.30103	0.60206	0.30103	0.30103	0.477121	0.69897	0.477121	0.845098	0.60206	0.30103	0.60206	0.60206	1	0.778151	0.69897	0.30103	0.30103	0.90309	0	0
99	6 years, 3 months	75	CP	far	chance	[]	57.1429	28.5714	42.8571	0.30103	0.845098	0.477121	1.14613	0	0.60206	0.30103	0.778151	0.778151	0.60206	0	0.60206	0.60206	0.60206	0.60206	0.69897	0.477121	0.477121	0.60206	0	0.60206	0.30103	0.778151	0.778151	0.30103	0.90309	0.30103	0.60206	0.477121	0	0.30103	0.69897	0.69897	0.954243	0.477121	0.845098	0.477121	0.60206	0.778151	0.30103
100	7 years, 5 months	89	CP	far	low	[]	0	0	0																															1	0.778151	1.25527	1	0.477121	1.07918	0.954243	1.17609	0.778151	0.69897
101	6 years, 2 months	74	CP	close	high	[4, 6, 8, 10, 12]	100	85.7143	92.8571	0.30103	0.30103	0.30103	0.477121	0	0	0.69897	0.30103	0.477121	0.477121	0.30103	0.30103	0.60206	0.30103	0.30103	0.30103	0.477121	0.778151	0.60206	0	0.69897	0.60206	0.778151	0.477121	0	0	0.477121	0.477121	0.30103	0.477121
102	6 years, 8 months	80	CP	close	chance	[]	71.4286	42.8571	57.1429	0.477121	0.477121	0.30103	0.845098	0.778151	0.69897	0.30103	1.07918	0.845098	0.778151	0	0.60206	1	0.30103	0.477121	0.477121	0.60206	0	0.845098	0.60206	0.60206	0.30103	0	0.90309	0.30103	0.954243	0.477121	0	0.477121	0	0.30103	0.30103	0.60206	0.30103	0.477121	0.477121	0	0.69897	0	0.477121
103	6 years, 10 months	82	CP	close	high	[]	71.4286	85.7143	78.5714	0.69897	0.778151	1.17609	0.778151	0	0.60206	0.845098	1.07918	0.30103	0.30103	0	0.60206	0.90309	0.30103	0.60206	0.60206	0.30103	1	0.845098	0.69897	0.778151	0.69897	0.954243	0.778151	0.477121	0.477121	0.477121	0.778151	0	0.69897	0.30103	0.477121	0.30103	0.477121	0.30103	0	0.477121	0.477121	0.477121	0.60206
104	5 years, 7 months	67	CP	close	chance	all	42.8571	42.8571	42.8571
105	7 years, 0 months	84	CP	close	low	[8, 9, 10, 11, 12, 13, 14]	28.5714	14.2857	21.4286	0.30103	0.60206	0.477121	0.30103	0.477121	0.477121	0	0.778151	0.477121	0	0.30103	0	0.69897	0	0.477121	0															0.30103	0.30103	0.477121	0	0.30103	0	0.477121	0.60206	0.30103	0.30103
106	6 years, 10 months	82	CP	close	chance	[]	28.5714	57.1429	42.8571	0.60206	0.30103	0.778151	0.60206	0.477121	0.69897	0.477121	0.69897	0	0	0	0	0.845098	0.30103	0.30103	0.477121	0.845098	0.845098	0.477121	0.60206	0.954243	0.60206	0	0.90309	0.30103	0.30103	0.69897	0.60206	0.845098	0.477121	0	0.845098	0.477121	0.30103	0.477121	0.30103	0.69897	0.778151	0.69897	0
107	6 years, 7 months	79	CP	close	low	[]	42.8571	28.5714	35.7143	0.30103	1.07918	0.477121	0.69897	0	0.30103	0.69897	0.30103	0	0	0	0.60206	0.477121	0.60206	0.30103	0.30103	0.477121	0.477121	0	0.60206	0.30103	0.30103	0.477121	0	0	0	0.30103	0.477121	0	0.30103	0.60206	0.30103	0.845098	0.60206	0.60206	0.30103	0.60206	0.60206	0	0
108	7 years, 0 months	84	CP	close	high	all	100	85.7143	92.8571
109	6 years, 7 months	79	CP	close	high	[2, 4, 6, 12, 13]	100	100	100	0.477121	0.477121	0.60206	0.477121	0.30103	0.477121	0.778151	0.60206	0	0.60206	0	0	0.60206	0	0	0.477121	0.30103	0.845098	0.69897	0.30103	0.477121	0.30103	0.60206	0.30103	0.69897	0	0.60206	0.60206	0.30103	0.30103
110	6 years, 5 months	77	CP	close	chance	[8, 11, 14]	42.8571	57.1429	50	0	0.90309	0	0.778151	0.30103	0.60206	0.778151	0	0.845098	0.30103	0.60206	0.69897	0	0.60206	0	0.60206	0.69897	0.477121	0.477121	0.60206	0.477121	0.69897	0.477121	0.954243	0.30103	0	0.477121	0.60206	0.477121	0	0	0.69897	0.477121	0.30103	0.477121	0.30103	0.778151	0.60206	0	0
111	6 years, 6 months	78	CP	close	chance	[]	71.4286	28.5714	50	0.69897	0.30103	0.60206	0.954243	0.477121	0.60206	0.90309	0.845098	0.30103	0	0	0.60206	0.778151	0.477121	0.477121	0	0.60206	0.60206	0.30103	0.477121	0	0.30103	0.477121	0.477121	0.30103	0	0.60206	0.477121	0	0.30103	0	0.60206	0	0.60206	0.30103	0.30103	0.60206	0	0.69897	0.30103
112	6 years, 2 months	74	CP	close	high	all	85.7143	85.7143	85.7143
113	7 years, 1 months	85	CP	close	low	[2, 14]	28.5714	42.8571	35.7143	0	0.477121	0	0.69897	0	0.30103	0.30103	0.30103	0.477121	0	0	0.30103	0	0.477121	0.477121	0.30103	0.30103	0	0.60206	0.30103	0.30103	0	0	0	0	0.477121	0	0	0	0	0.30103	0.477121	0.69897	0.90309	0.477121	0	0.477121	0.477121	0.60206	0.477121
114	7 years, 2 months	86	CP	close	high	[]	85.7143	100	92.8571	0.30103	0.30103	0.845098	0.90309	0	0.60206	0.845098	0.778151	0.60206	0.477121	0.477121	0	0.90309	0	0	0	0.30103	0.69897	0.60206	0.60206	0.60206	0.778151	0.845098	0.845098	0.69897	0.477121	0.60206	0.845098	0.30103	0	0	0.30103	0.30103	0	0.30103	0.30103	0.30103	0	0	0
115	7 years, 1 months	85	CP	close	low	[3]	42.8571	14.2857	28.5714	0	0.477121	0	0.477121	0.60206	0.30103	0.60206	0	0.30103	0	0	0	0	0.778151	0	0	0.30103		0.30103	0.30103	0.30103	0.477121	0	0.30103	0	0	0.477121	0	0.30103	0	0.69897	0.69897	0.90309	0.90309	0.477121	0.845098	0.477121	0.69897	0.69897	0.60206
116	6 years, 7 months	79	CP	close	chance	[]	100	14.2857	57.1429	0.954243	0.954243	0.778151	0.90309	0.30103	0.60206	0.90309	0.30103	0.778151	0.69897	0	0.60206	1	0.954243	0.845098	0.30103	0	0	0.69897	0	0	0	0	0.30103	0	0	0.69897	0	0.60206	0
117	7 years, 0 months	84	CP	close	low	[8, 9]	14.2857	0	7.14286	0	0	0.60206	0.30103	0.30103	0.30103	0	0.30103	0.477121	0	0	0	0.477121	0.30103	0.30103	0															0.69897	0.477121	1.11394	0.90309	0.477121	0.60206	0.477121	0.69897	1	0.60206
118	6 years, 8 months	80	CP	close	low	[]	28.5714	42.8571	35.7143	0.30103	0.30103	0.60206	0.30103	0.477121	0	0.477121	0.477121	0	0	0.30103	0	0.30103	0	0	0.30103	0.60206	0.69897	0.477121	0	0	0.30103	0.778151	0.477121	0	0	0	0.477121	0.69897	0	0.90309	0.60206	0.845098	0.30103	0.30103	0.30103	0.778151	0.778151	0.60206	0.477121
119	7 years, 1 months	85	CP	close	chance	[]	85.7143	42.8571	64.2857	0.477121	0.477121	0.845098	0.477121	0.477121	0.69897	0.60206	0.845098	0.69897	0.30103	0.477121	0.60206	0.954243	0.477121	0.954243	0.60206	0.30103	0	0.30103	0	0.60206	0.30103	0.69897	0.845098	0.30103	0.30103	0.60206	0.477121	0.30103	0.30103	0.30103	0.30103	0	0	0	0	0.845098	0.30103	0	0.30103
120	6 years, 11 months	83	CP	close	low	[13]	0	0	0																															0.778151	1.07918	0.90309	0.90309	0.845098	0.69897	0.60206	0.477121	0.69897	0.845098
121	5 years, 5 months	65	CP	close	low	42.8571	42.8571	14.2857	28.5714	0.60206	0.477121	0	0.60206	0.30103	0.477121	0.60206	0	0.30103	0.30103	0.30103	0.845098	0	0	0	0.477121	0	0.477121	0.69897	0	0.477121	0	0.60206	0	0	0.30103	0	0.60206	0	0	0.30103	0.60206	0	0.778151	0.69897	0.69897	0.69897	0.69897	0.69897	0
122	5 years, 6 months	66	CP	close	high	[4, 9]	100	85.7143	92.8571	0.60206	0.954243	0.778151	0.778151	0	0.60206	0.778151	0.845098	0.60206	0.30103	0	0.60206	0.69897	0.30103	0.30103	0.30103	0.30103	0.60206	0.60206	0.30103	0.845098	0.30103	0.69897	0.30103	0.30103	0	0.778151	0.477121	0.30103	0
123	6 years, 5 months	77	CP	close	high	[]	100	85.7143	92.8571	0.778151	0.477121	0.30103	0.69897	0.60206	0.69897	0.954243	0.954243	0.477121	0.69897	0.477121	1	1.14613	0.30103	0.30103	0.845098	0.69897	1.11394	0.90309	0.477121	0.60206	0.954243	1.14613	0.69897	0.30103	0.60206	0.477121	0.30103	0.60206	0.477121
124	6 years, 7 months	79	CP	close	high	[]	100	100	100	0.778151	0.90309	0.477121	0.954243	0.845098	0.845098	0.845098	0.90309	0.69897	0.30103	0.30103	0.30103	0.778151	0.477121	0.477121	0.60206	0.954243	0.954243	1	0.778151	0.69897	0.477121	0.845098	0.845098	0.477121	0	0.477121	0.778151	0.477121	0
125	7 years, 3 months	87	CP	close	high	[]	85.7143	100	92.8571	0.60206	0.845098	0.954243	0.954243	0.30103	0.30103	0.778151	0.477121	0.60206	0	0	0.30103	0.90309	0.60206	0	0.778151	0.477121	1.07918	1.14613	0.778151	0.477121	0.778151	0.954243	1.11394	0.69897	0.30103	0	0.30103	1	0	0	0	0.69897	0	0	0	0	0	0.477121	0
126	6 years, 5 months	77	CP	close	high	[11, 12, 13]	100	100	100	0.30103	0.69897	0.60206	0.69897	0.477121	0.30103	0.778151	0.477121	0.60206	0.477121	0.477121	0.477121	0.477121	0	0.477121	0	0	0.60206	0.60206	0.69897	0.30103	0	0.90309	0.778151	0.60206	0	0	0.778151	0.60206	0.69897
127	6 years, 9 months	81	CP	close	high	all	100	100	100
128	6 years, 7 months	79	CP	close	high	all	85.7143	100	92.8571
129	6 years, 3 months	75	CP	close	high	[6, 9, 10, 11, 14]	100	42.8571	71.4286	0.69897	0.30103	0.30103	0.477121	0.477121	0.30103	0.30103	0.30103	0.954243	0.477121	0.778151	0.30103	0.69897	0.60206	0.477121	0	0.30103	0.60206	0.60206	0.477121	0.60206	0	0.60206	0.69897	0	0.30103	0	0.477121	0	0
130	7 years, 0 months	84	CP	close	chance	[]	57.1429	42.8571	50	0.477121	0.30103	0.477121	0.954243	0.30103	0.60206	0.845098	0.778151	0.60206	0.477121	0.477121	0.477121	0	0.778151	0.30103	0.30103	0.778151	0	0.477121	0.30103	0	0.69897	0.30103	0	0.477121	0.477121	0.30103	0.30103	0.30103	0	0	0.30103	0.845098	0.477121	0	0.778151	0	0.778151	0.30103	0.477121
131	6 years, 7 months	79	CP	close	chance	[2, 3]	42.8571	71.4286	57.1429	0.60206	0.60206	0.477121	0	0	0.477121	0.845098	0.477121	0	0	0	0.69897	0.90309	0	0.30103	0.477121	0.30103	0.30103	0.778151	0.30103	0.477121	0	0.30103	0.90309	0.477121	0	0.477121	0.954243	0.477121	0	0.477121	0.60206	0.30103	0	0.30103	0.60206	0.778151		0.477121	0.30103
132	7 years, 1 months	85	CP	close	high	[6, 7, 8, 9, 11, 14]	85.7143	57.1429	71.4286	0.30103	0	0	0.477121	0.477121	0.477121	0	0	0.60206	0.30103	0.30103	0.30103	0	0	0	0.30103	0.60206	0	0.30103	0.30103	0.30103	0.60206	0.69897	0.477121	0.30103	0	0	0.60206	0	0.30103	0.477121	0	0.477121	0	0	0		0.477121	0.30103	0.30103
133	6 years, 8 months	80	CP	close	low	[1, 5, 6, 7, 8, 9, 14]	0	0	0																															0.778151	0.30103	0.69897	0	0.30103	0.30103	0.60206	0.60206	0.30103	0.60206
134	7 years, 1 months	85	CP	close	low	[]	14.2857	0	7.14286	0	0	0	0.30103	0.30103	0	0	0.477121	0.477121	0	0	0	0.477121	0	0																0.30103	0.60206	0.90309	0.69897	0.30103	0.60206	0.60206	0.60206	0.90309	0.477121
135	6 years, 2 months	74	CP	close	chance	[]	57.1429	57.1429	57.1429	0.477121	0.477121	0.954243	0.90309	0.30103	0.477121	0.778151	0.954243	0.60206	0.30103	0	0	0.778151	0.30103	0.477121	0.60206	0.60206	0.778151	0.778151	0.477121	0.477121	0.477121	0.60206	0.60206	0.60206	0.30103	0.778151	0.477121	0	0.60206	0.477121	0.778151	0.477121	0.477121	0	0.30103	0.477121	0	0.60206	0.30103
136	6 years, 11 months	83	CP	close	high	[4, 7, 9]	85.7143	100	92.8571	0.477121	0.477121	0.477121	0.477121	0.477121	0.30103	0.477121	0.477121	0.69897	0.477121	0.477121	0.477121	0.60206	0	0.30103		0.69897	0.69897	0.60206	0.30103	0.778151	0.90309	0.477121	0.60206	0.477121	0.477121	0.60206	0.30103	0.69897	0.60206	0	0	0	0	0	0.30103	0.477121	0	0.30103	0
137	7 years, 0 months	84	CP	close	low	[4, 7, 11]	14.2857	14.2857	14.2857	0	0.477121	0	0.60206	0	0.69897	0	0	0.69897	0	0	0	0	0	0	0	0	0	0.30103	0	0	0	0.30103	0.60206	0.477121	0	0	0.477121	0	0.477121	0.30103	0.69897	0.845098	0.90309	0.477121	0.60206	0.30103	0.30103	1	0.60206
138	6 years, 10 months	82	CP	close	high	[]	85.7143	57.1429	71.4286	0.90309	0.778151	0.778151	0.60206	0.60206	0.477121	0.69897	0.954243	0.69897	0.69897	0.477121	0.845098	0.954243	0.477121	0.60206	0.60206	0.845098	0.69897	0	0	0.60206	0.69897	0.90309	0	0.477121	0	0.30103	0.69897	0	0.60206	0	0	0.30103	0	0	0	0.30103	0.477121	0	0.30103
139	5 years, 2 months	62	GS	far	chance	[]	71.4286	28.5714	50	0.30103	0.477121	0.845098	0.60206	0.60206	0.477121	0.69897	0.69897	0.477121	0.477121	0	0	0.30103	0.30103	0.60206	0.30103	0.60206	0	0.30103	0	0.477121	0.477121	0	0.30103	0	0.477121	0.30103	0	0	0	0.60206	0	0	0	0.30103	0	0.30103	0.778151	0.477121	0
140	5 years, 6 months	66	GS	far	low	all	28.5714	42.8571	35.7143
141	5 years, 9 months	69	GS	far	low	all	14.2857	28.5714	21.4286
142	5 years, 3 months	63	GS	far	low	[]	28.5714	42.8571	35.7143	0.30103	0.69897	0	0.60206	0.30103	0.30103	0.30103	0.477121	0.477121	0.477121	0	0.30103	0.477121	0.477121	0.30103	0	0	0.477121	0.477121	0	0.30103	0	0.60206	0.60206	0.30103	0	0	0.30103	0.30103	0.477121	0.477121	0.69897	0.69897	0.30103	0.30103	0.30103	0.69897	0.69897	0.778151	0.30103
143	5 years, 8 months	68	GS	far	chance	[9]	57.1429	28.5714	42.8571	0.69897	0.778151	0.845098	0.845098	0	0.954243	0.30103	0.60206	0.69897	0	0.477121	0	0.90309	0	0.477121	0	0.60206	0.30103	0.30103	0.477121	0.477121	0.30103	0.30103	0.477121	0.30103	0.477121	0.30103	0.30103	0.477121	0	0.477121	0.477121	0.60206	0.30103	0	0.60206	0	0.845098	0.30103	0
144	5 years, 3 months	63	GS	far	low	[9, 10, 13]	14.2857	42.8571	28.5714	0	0	0	0.477121	0	0	0.477121	0	0	0	0	0	0	0	0	0.477121	0	0.477121	0.30103	0.60206	0.30103	0	0.30103	0.60206	0	0	0.30103	0.60206	0	0.30103	0.477121	0.30103	0.69897	0.69897	0	0.477121	0.69897	0.845098	0.778151	0.30103
145	5 years, 1 months	61	GS	far	chance	[1, 2, 4, 9, 12, 13, 14]	42.8571	71.4286	57.1429	0.477121	0.30103	0.60206	0	0	0.30103	0	0.60206	0	0	0.30103	0.30103	0.60206	0	0	0	0.477121	0.30103	0	0	0	0.30103	0.30103	0	0.30103	0	0	0	0	0	0.477121	0.60206	0.845098	0.60206	0	0.60206	0.477121	0.60206	0.30103	0.30103
146	5 years, 5 months	65	GS	far	low	all	42.8571	28.5714	35.7143
147	5 years, 4 months	64	GS	far	chance	[5, 6, 7, 11, 12, 13, 14]	57.1429	42.8571	50																0	0.30103	0.69897	0	0	0	0.30103	0.778151	0	0	0.30103	0	0.30103	0	0	0.30103	0.60206	0.477121	0.778151	0	0	0.60206	0	0.60206	0
148	5 years, 6 months	66	GS	far	chance	[]	42.8571	57.1429	50	0.477121	0.60206	0.477121	0.69897	0.477121	0.60206	0.477121	0	0.69897	0.30103	0.30103	0.477121	0.30103	0.778151	0.477121	0	0.69897	0.90309	0.30103	0.477121	0.69897	0.477121	0.90309	0	0	0.477121	0.30103	0.90309	0	0	0.60206	0.30103	0.30103	0.845098	0.778151	0	0.69897	0.30103	0.845098	0.30103
149	5 years, 0 months	60	GS	far	high	[1, 2, 13, 14]	71.4286	71.4286	71.4286	0.30103	0.30103	0.30103	0	0	0.30103	0	0.30103	0.69897	0	0	0	0.477121	0	0	0.69897	0.60206	0.30103	0.30103		0.778151	0.60206	0.954243	0.477121	0.477121	0.30103	0.477121	0.477121	0.477121	0.69897	0.30103	0	0.477121	0	0	0.30103	0.30103	0	0	0
150	5 years, 4 months	64	GS	far	low	[]	28.5714	0	14.2857	0.60206	0.69897	0.30103	0.60206	0.30103	0.477121	0.954243	0.69897	0.477121	0	0.477121	0.477121	0.477121	0	0																0.60206	0.69897	0.69897	0.60206	0	0	0.477121	0.69897	0.778151	0.60206
151	5 years, 5 months	65	GS	far	high	[]	100	57.1429	78.5714	0.954243	0.69897	0.477121	0.845098	0.30103	0.778151	0.778151	0.778151	0.778151	0	0.60206	0.477121	0.60206	0	0	0.30103	0.30103	0.69897	0.477121	0.30103	0.69897	0.60206	0.477121	0.30103	0.477121	0	0.30103	0.69897	0.30103	0.30103
152	5 years, 7 months	67	GS	far	high	[]	100	71.4286	85.7143	0.60206	0.30103	0.477121	0.845098	0	0.69897	0.954243	0.69897	0.90309	0.30103	0.30103	0.477121	0.60206	0.60206	0.778151	0.778151	0	0	0.30103	0	0.477121	0.477121	0.30103	0.845098	0.30103	0.60206	0.778151	0.30103	0.477121	0
153	5 years, 2 months	62	GS	far	low	[]	42.8571	28.5714	35.7143	0	0.69897	0.30103	0	0.30103	0.477121	0.477121	0	0.60206	0	0	0.30103	0.30103	0.30103	0	0.30103	0	0.477121	0.477121	0.477121	0	0	0.477121	0.30103	0.477121	0	0	0.477121	0.30103	0	0.477121	0	0.60206	0.477121	0.30103	0.60206	0.477121	0.69897	0.69897	0.60206
154	5 years, 8 months	68	GS	far	high	all	71.4286	85.7143	78.5714
155	5 years, 8 months	68	GS	far	low	all	42.8571	14.2857	28.5714
156	5 years, 5 months	65	GS	far	low	[6, 7, 9, 10, 11, 12, 14]	0	0	0																															0.30103	0.477121	0	0.477121	0	0.30103	0.69897	0.477121	0.60206	0.30103
157	5 years, 9 months	69	GS	far	chance	all	71.4286	42.8571	57.1429
158	4 years, 11 months	59	GS	far	low	[]	28.5714	28.5714	28.5714	0	0	0.477121	0.477121	0	0.30103	0	0.69897		0	0	0	0.477121	0	0.477121	0.30103	0	0.30103	0.30103	0	0	0.477121	0.30103	0.60206	0	0.30103	0	0.30103	0	0	0.60206	0.845098	0.30103	0.778151	0	0.477121	0.477121	0.778151	0.69897	0.60206
159	4 years, 11 months	59	GS	far	chance	all	42.8571	42.8571	42.8571
160	5 years, 3 months	63	GS	far	low	[8, 14]	28.5714	42.8571	35.7143	0	0	0	0.30103	0	0	0	0.477121	0	0	0.30103	0	0.60206	0.477121	0	0.30103	0	0.69897	0.60206	0.477121	0.30103	0	0.477121	0.845098	0	0.30103	0	0.30103	0.30103	0.477121	0.60206	0.69897	1	0.60206	0.30103	0.69897	0.60206	1.07918	0.69897	0.30103
161	5 years, 0 months	60	GS	far	chance	[2, 7, 10, 11, 12, 13, 14]	42.8571	42.8571	42.8571	0	0.477121	0.477121	0.477121	0.477121	0.30103	0.69897	0	0.60206	0.30103	0.477121	0.60206	0.477121	0.778151	0.30103	0	0	0.30103	0	0.30103	0.30103	0	0	0.30103	0	0	0	0.477121	0.30103	0	0.30103	0.60206	0	0.60206	0	0	0.60206		0.60206	0.30103
162	5 years, 5 months	65	GS	far	low	[]	14.2857	0	7.14286	0	0	0	0.30103	0	0.30103	0	0.30103	0.30103	0	0	0	0.477121	0	0																0.69897	0	0.845098	0.477121	0.69897	0.69897	0.30103	0.30103	0.30103	0.477121
163	5 years, 4 months	64	GS	far	low	all	42.8571	28.5714	35.7143
164	5 years, 3 months	63	GS	close	low	[1, 6, 8]	42.8571	14.2857	28.5714	0	0	0.477121	0.60206	0	0	0	0.60206	0.30103	0	0	0	0.60206	0	0	0	0.60206	0.60206	0	0	0	0.69897	0.60206	0	0.30103	0	0	0.30103	0	0.30103	0.60206	0.477121	0.845098	0.477121	0.30103	0	0	0.954243	0.60206	0.30103
165	5 years, 1 months	61	GS	close	chance	all	57.1429	57.1429	57.1429
166	5 years, 4 months	64	GS	close	low	[]	28.5714	28.5714	28.5714	0.30103	0.477121	0.69897	0.60206	0.30103	0	0.477121	0.954243	0.30103	0	0.30103	0	0.60206	0	0.30103	0	0.60206	0.477121	0	0.30103	0.30103	0.477121	0.60206	0.30103	0.30103	0	0	0.477121	0.30103	0.30103	0.69897	0.90309	0.845098	1.07918	0.60206	0.90309	0.845098	0.90309	0.30103	0.477121
167	4 years, 10 months	58	GS	close	low	[3]	14.2857	0	7.14286	0.30103	0	0.30103	0.477121	0.30103	0.30103	0	0	0.30103	0	0	0	0.60206	0	0																0.69897	0.477121	0.954243	0.778151	0.60206	0.60206	0.60206	0.69897	0.954243	0.477121
168	5 years, 7 months	67	GS	close	low	[]	57.1429	0	28.5714	0.60206	0.477121	0.954243	0.477121	0.30103	0.477121	0.69897	0.778151	0	0	0	0	0.69897	0.30103	0.477121																0.30103	0.60206	0.69897	0.60206	0.477121	0.477121	0.90309	0.30103	0	0
169	4 years, 11 months	59	GS	close	chance	all	42.8571	85.7143	64.2857
170	5 years, 0 months	60	GS	close	chance	[3, 4, 9]	71.4286	28.5714	50	0.845098	0.69897	0	0.778151	0.477121	0.69897	1.14613	0.30103	1.07918	0.477121	0.69897	0.845098	0.30103	1.25527	0.30103																0.69897	0	0.845098	0.477121	0	0	0	0.477121	0.69897	0
171	4 years, 10 months	58	GS	close	low	[6, 7, 8, 9, 10, 13]	28.5714	0	14.2857	0.30103	0.477121	0.477121	0.845098	0	0.477121	0	0.30103	0.69897	0.30103	0.477121	0	0.60206	0.477121	0.30103																0.60206	0.477121	0.477121	0.477121	0.60206	0.477121	0.60206	0.30103	0.60206	0
172	5 years, 6 months	66	GS	close	high	[6]	100	100	100	0.60206	0.60206	0.954243	0.30103	0.477121	0.69897	0.778151	1.23045	0.69897	0.477121	0.60206	0	0.954243	0.69897	0	0.954243	0.954243	1.07918	1.17609	0.30103	0.30103	0.845098	0.954243	0.60206	0.60206	0.90309	0.69897	0	0.69897	0.60206
173	5 years, 1 months	61	GS	close	low	[3]	28.5714	14.2857	21.4286	0	0.477121	0.477121	0	0	0.60206	0.60206	0.30103	0.30103	0.30103	0	0.30103	0.477121	0.477121	0	0.30103	0	0.477121	0.477121	0	0.30103	0	0.30103	0.477121	0	0	0	0.477121	0	0	0.60206	0.477121	0.69897	0.30103	0.30103	0.30103	0	0.778151	0.477121	0.30103
174	4 years, 11 months	59	GS	close	low	[4, 5, 8, 9]	14.2857	42.8571	28.5714	0	0.30103	0.477121	0	0.30103	0.30103	0.477121	0.30103	0	0	0.30103	0.477121	0.60206	0	0	0	0	0	0	0.30103	0	0	0	0.60206	0	0	0	0	0	0	0.60206	0	0.778151	0.60206	0.60206	0.30103	0.477121	0.30103	0.60206	0.477121
175	5 years, 3 months	63	GS	close	high	[7, 8, 10, 12, 13, 14]	85.7143	71.4286	78.5714	0.477121	0.30103	0.60206	0.778151	0.477121	0.30103	0	0.778151	0.778151	0.60206	0.477121	0	0.90309	0.60206	0.477121	0	0	0.30103	0.30103	0.30103	0.30103	0	0.477121	0	0	0	0	0.60206	0	0	0	0.477121	0	0	0	0	0.30103	0	0	0
176	5 years, 3 months	63	GS	close	chance	[11, 12, 13, 14]	14.2857	71.4286	42.8571																0.60206	0.778151	0	0.90309	0	0.30103	0.60206	0.30103	0	0	0.30103	0	0	0.778151	0	0.69897	0.477121	0.60206	0.477121	0	0.477121	0.69897	0.60206		0.477121
177	4 years, 11 months	59	GS	close	low	[]	42.8571	28.5714	35.7143	0	0.69897	0.30103	0.60206	0.30103	0.30103	0.477121	0	0.477121	0	0	0	0	0.477121	0.30103	0	0.477121	0	0.477121	0	0	0.69897	0	0.69897	0	0	0.477121	0	0	0	0.477121	0.778151	0.778151	0.60206	0	0.30103	0.845098	0.778151	0.69897	0.30103
178	5 years, 4 months	64	GS	close	low	[7, 9, 11, 12, 13]	42.8571	14.2857	28.5714	0	0	0.69897	0.30103	0	0	0	0.69897	0	0	0.477121	0	0.30103	0	0																	0.69897	0.90309	0.477121	0	0.30103	0.845098	0.60206	0.60206	0.477121
179	5 years, 7 months	67	GS	close	low	[]	42.8571	14.2857	28.5714	0.60206	0	0.778151	0.30103	0.30103	0.477121	0.60206	0.845098	0.477121	0.477121		0.477121	0.60206	0.60206	0.60206	0.30103	0.30103	0	0	0	0.477121	0.30103	0	0	0	0	0.30103	0	0	0	0.477121	0.477121	0.30103	0.30103	0	0.30103	0.69897	0.60206	0.477121	0
180	5 years, 2 months	62	GS	close	low	all	28.5714	14.2857	21.4286
181	4 years, 11 months	59	GS	close	low	[]	42.8571	28.5714	35.7143	0.778151	0.69897	0.30103	0.90309	0.69897	0.30103	0.60206	1.07918	1.07918	0.477121	0.30103	0.30103	0.954243	0.60206	0.30103	0.477121	0.477121	0.477121	0.60206	0	0.60206	0.778151	0	0	0.30103	0.30103	0	0.30103	0.477121	0.477121	0.477121	0.90309	0.477121	0.778151	0.30103	0.477121	0.778151	0.30103	0.845098	0.60206
182	5 years, 6 months	66	GS	close	chance	all	71.4286	57.1429	64.2857
183	5 years, 6 months	66	GS	close	low	[7, 8, 9, 11, 12, 13, 14]	28.5714	42.8571	35.7143																0.30103	0.477121	0	0.60206	0.477121	0.477121	0.30103	0	0	0	0	0.30103	0	0.845098	0	0.477121	0.778151	0	0.30103	0.30103	0.477121	0.90309	0.477121	0.60206	0
184	4 years, 11 months	59	GS	close	chance	[]	57.1429	71.4286	64.2857	0.30103	0.30103	0.69897	0.60206	0	0	0	0.90309	0.69897	0.60206	0	0.30103	0.69897	0	0.477121	0.60206	0	0.30103	0.845098	0	0.30103	0.477121	0.845098	0.845098	0.477121	0.477121	0	0.30103	0.69897	0.60206	0	0.477121	0.30103	0.60206	0	0	0.477121	0.60206	0.477121	0.477121
185	5 years, 2 months	62	GS	close	chance	[]	71.4286	42.8571	57.1429	0.30103	0.30103	0.477121	0.477121	0.69897	0.477121	0.69897	0.69897	0.60206	0.477121	0	0.60206	0.30103	0.30103	0.69897	0	0.90309	0.60206	0.845098	0.30103	0.30103	0.845098	0.778151	0.477121	0.30103	0.30103	0.477121	0.477121	0.477121	0.477121	0.477121	0.30103	0.477121	0.30103	0.30103	0.477121	0.477121	0.30103	0	0.30103
[truncated: 20 more columns]

## Sheet: LearnGen ratios
Subject	Age(texte)	Age(months)	Age(classe)	Learning	Achievement profil	Excluded trials	NEAR [%]	DISTANT [%]	MeanPerf [%]	Cor-Near-Learn/Gen-1	Cor-Near-Learn/Gen-2	Cor-Near-Learn/Gen-3	Cor-Near-Learn/Gen-4	Cor-Near-Learn/Gen-5	Cor-Distant-Learn/Gen-1	Cor-Distant-Learn/Gen-2	Cor-Distant-Learn/Gen-3	Cor-Distant-Learn/Gen-4	Cor-Distant-Learn/Gen-5	Err-Near-Learn/Gen-1	Err-Near-Learn/Gen-2	Err-Near-Learn/Gen-3	Err-Near-Learn/Gen-4	Err-Near-Learn/Gen-5	Err-Distant-Learn/Gen-1	Err-Distant-Learn/Gen-2	Err-Distant-Learn/Gen-3	Err-Distant-Learn/Gen-4	Err-Distant-Learn/Gen-5
1	7 years, 11 months	95	CE2	far	low	all	42.8571	14.2857	28.5714
2	8 years, 2 months	98	CE2	far	low	[1]	0	14.2857	7.14286						0	1	0	1	0	0.5	0.5	2	0	5	5	0.5	1	0.5	5
3	8 years, 8 months	104	CE2	far	high	[]	85.7143	71.4286	78.5714	2	1	2	0.5	5	1	0.666667	1.5	0.25	1.5	0	0	1	0	0	1	1	0	1	0
4	8 years, 0 months	96	CE2	far	high	all	100	71.4286	85.7143
5	8 years, 1 months	97	CE2	far	high	[]	100	85.7143	92.8571	1	2.5	0.166667	0.5	2	2	1	0.2	1.5	3						1	1	0	0	1
6	8 years, 0 months	96	CE2	far	high	[7, 8, 9, 10, 11, 12]	100	71.4286	85.7143	1	1	0.2	1	1.5	1	1	1	1	1
7	8 years, 3 months	99	CE2	far	high	[]	100	71.4286	85.7143	0.75	2.5	1.33333	1.33333	1.33333	1.5	0.666667	0.25	4	0.666667						0	1	1	0	1
8	8 years, 3 months	99	CE2	far	high	[]	100	100	100	2.5	1.33333	1.33333	0.75	0.166667	1	0.75	1.33333	1.33333	0.4
9	8 years, 6 months	102	CE2	far	high	[7]	100	100	100	1.33333	1.33333	0.75	0.4	2	5	0.5	2	0.2	1
10	8 years, 9 months	105	CE2	far	chance	[6, 8, 9, 11, 12, 13, 14]	85.7143	28.5714	57.1429	2	2	2	0	2	1	0	1	0	1	1	1	0	0	1	1	1	0	1	1
11	8 years, 5 months	101	CE2	far	high	[]	100	100	100	1	1.33333	0.4	1	0.166667	6	1.33333	0.75	0.4	1.33333
12	8 years, 3 months	99	CE2	far	high	[4, 8, 11, 12]	100	100	100	1	3	0.333333	1	0.333333	2	2	0.2	0.5	1
13	7 years, 11 months	95	CE2	far	chance	[]	71.4286	42.8571	57.1429	1	0.25	1	0	4	1	2	2	0.5	0.5	1	1	0	1	0	3	0.333333	1	1	0
14	8 years, 2 months	98	CE2	far	high	[3, 5]	100	71.4286	85.7143	2.5	0.4	2.5	1.33333	0.75	1	0	0.5	2	2						0	1	0	1	0
15	8 years, 10 months	106	CE2	far	chance	[]	100	28.5714	64.2857	1	0.75	1.33333	0.75	6	1	0	1	1	1						4	4	1.5	0.666667	4
16	8 years, 7 months	103	CE2	far	high	[]	100	42.8571	71.4286	2.5	1.33333	6	0.4	2.5	2	2	2	2	0						3	3	0.333333	0.333333	1
17	8 years, 1 months	97	CE2	far	chance	[13, 14]	71.4286	14.2857	42.8571	1	3	1	1	1	1	0	0	1	0	1	0	1	0	1	2	0.5	1	0.5	1
18	8 years, 9 months	105	CE2	far	low	[]	0	0	0											1	1.33333	2.5	1	1	1.33333	0.75	1.33333	1.33333	0.4
19	8 years, 6 months	102	CE2	far	chance	[]	85.7143	42.8571	64.2857	1	2	0.5	5	0.5	1	0.5	2	0	0.5	1	1	0	1	1	1	1	1	1	3
20	8 years, 1 months	97	CE2	far	high	all	100	71.4286	85.7143
21	8 years, 0 months	96	CE2	far	high	[4, 6, 7, 10, 11, 14]	100	71.4286	85.7143	0.666667	1.5	0.25	0.666667	0.666667	0	1	0	1	0						0	1	1	1	1
22	7 years, 7 months	91	CE2	far	low	[1, 4, 10]	14.2857	42.8571	28.5714	0	1	0	0	1	1	0	1	1	1	1	0.333333	1	0.333333	3	1	0	3	0	1
23	8 years, 1 months	97	CE2	far	high	[]	100	85.7143	92.8571	6	0.75	2.5	1.33333	0.75	1	2	1	2	1						1	0	1	0	0
24	8 years, 4 months	100	CE2	far	high	all	100	85.7143	92.8571
25	8 years, 10 months	106	CE2	far	high	[8]	100	57.1429	78.5714	1.33333	1.33333	0.4	0.5	1	3	0	1	0	1						1	1	0	1	1
26	8 years, 5 months	101	CE2	far	chance	[6, 7]	85.7143	42.8571	64.2857	0.666667	1.5	4	4	0.25	1	1	1	1	0	1	0	1	1	0	3	1	0	1	3
27	8 years, 8 months	104	CE2	far	high	all	85.7143	71.4286	78.5714
28	9 years, 2 months	110	CE2	far	high	[]	57.1429	85.7143	71.4286	1	0.333333	3	0.333333	1	2	0.5	1	1	1	2	0.5	0.5	2	2	1	1	0	0	1
29	8 years, 9 months	105	CE2	close	chance	[]	71.4286	57.1429	64.2857	1.5	1.5	0.25	0.333333	0	1	1	0.333333	1	0.333333	1	0	1	0	1	0.5	2	0.5	0	1
30	8 years, 4 months	100	CE2	close	high	[4, 5, 6, 11]	100	85.7143	92.8571	3	3	1	1	3	1.5	0.25	0.666667	0.666667	1						0	1	0	1	0
31	8 years, 4 months	100	CE2	close	high	[]	85.7143	85.7143	85.7143	1	1	0.5	1	1	1	2	0.2	2	0.5	1	1	0	1	1	1	1	0	0	1
32	8 years, 1 months	97	CE2	close	low	[8, 10, 12, 13, 14]	28.5714	14.2857	21.4286	1	1	1	1	0	1	0	0	1	1	0.5	2	2	2	0.5	1	2	0	1	0.5
33	8 years, 2 months	98	CE2	close	high	[]	100	100	100	1	0	1	0.166667	2.5	2.5	0.4	2.5	0.75	0.166667
34	8 years, 0 months	96	CE2	close	high	[11]	100	100	100	1	0.4	1.33333	1.33333	2.5	5	0.5	5	0.2	1.5
35	8 years, 8 months	104	CE2	close	high	[]	100	85.7143	92.8571	0.75	0.4	0.75	0.75	5	5	2	1	1	1						0	0	1	1	0
36	8 years, 1 months	97	CE2	close	chance	[1, 3, 4, 6]	57.1429	42.8571	50	2	1	0.5	2	1	1	0	1	0	1	1	0.5	0.5	0.5	2	1	0	2	0.5	1
37	8 years, 2 months	98	CE2	close	high	[]	100	100	100	6	6	0.4	0.4	2.5	6	2.5	1.33333	0.166667	1.33333
38	8 years, 7 months	103	CE2	close	low	[3, 14]	42.8571	28.5714	35.7143	1	1	1	1	0	1	0	0	0	0	1	0.333333	3	3	0.5	1	1	1	0.5	0.5
39	7 years, 10 months	94	CE2	close	low	[]	0	0	0											1	0.4	0.75	1.33333	0.75	6	0.4	6	1.33333	1.33333
40	7 years, 11 months	95	CE2	close	high	[]	100	100	100	1.33333	0.75	1.33333	0.75	1	6	1.33333	0.4	1.33333	0.666667
41	8 years, 2 months	98	CE2	close	high	[]	100	71.4286	85.7143	1	0.4	1.33333	0.75	0.4	4	4	0	0.25	4						1	1	0	1	1
42	8 years, 7 months	103	CE2	close	low	[]	14.2857	0	7.14286	1	0	1	1	1						2	1	1	5	1	1	1.33333	1.33333	0.75	1.33333
43	8 years, 9 months	105	CE2	close	high	[]	100	71.4286	85.7143	1	1.33333	1.33333	0.75	1.33333	1	4	4	0.25	1.5						1	1	1	1	1
44	8 years, 8 months	104	CE2	close	high	[12, 13, 14]	100	71.4286	85.7143	3	1	1	1	1	1.5	0.25	1	0.666667	1.5						0	1	1	1	1
45	8 years, 7 months	103	CE2	close	high	[2, 3, 5]	85.7143	57.1429	71.4286	1	4	0.25	0	4	1	1	0	1	1	1	0	1	1	1	2	2	0	2	2
46	8 years, 7 months	103	CE2	close	chance	all	71.4286	14.2857	42.8571
47	8 years, 5 months	101	CE2	close	high	all	71.4286	71.4286	71.4286
48	8 years, 0 months	96	CE2	close	low	[]	42.8571	14.2857	28.5714	1	0.5	0.5	1	0	0	1	1	0	0	1	0.333333	1	1	0	1	1	0.5	1	1
49	7 years, 10 months	94	CE2	close	low	[10, 11, 12, 14]	0	0	0											0.25	0.666667	0.666667	0.666667	1	4	0.25	0.666667	0.333333	0.333333
50	8 years, 2 months	98	CE2	close	chance	[]	71.4286	28.5714	50	4	0.666667	1.5	0.666667	1.5	1	0	1	0	1	1	1	1	0	1	1.5	1.5	0.25	0.666667	1.5
51	8 years, 9 months	105	CE2	close	high	[2, 13]	85.7143	85.7143	85.7143	2	5	0.2	2	0.5	1	0.333333	1	0	0.5	1	0	1	0	0	0	1	0	1	0
52	8 years, 7 months	103	CE2	close	high	all	100	71.4286	85.7143
53	9 years, 8 months	116	CE2	close	chance	[]	71.4286	57.1429	64.2857	1	0.666667	0.666667	4	0.25	3	3	0.333333	1	1	1	0	1	1	0	2	0.5	2	0.5	2
54	8 years, 4 months	100	CE2	close	high	[]	100	85.7143	92.8571	1	0.75	0.4	5	0	2	0.5	5	0.2	0.5						1	1	0	1	0
55	8 years, 5 months	101	CE2	close	low	[9]	28.5714	0	14.2857	1	0	1	1	1						0.25	0.666667	1.5	1	1	1	2	0.25	1.5	1.5
56	8 years, 9 months	105	CE2	close	high	[]	85.7143	57.1429	71.4286	1	1	1	1	0.5	1	1	0	0.75	0	0	1	0	1	0	0.5	1	0.5	2	2
57	7 years, 11 months	95	CE2	close	low	all	28.5714	0	14.2857
58	8 years, 6 months	102	CE2	close	high	all	100	100	100
59	6 years, 3 months	75	CP	far	high	all	100	85.7143	92.8571
60	6 years, 4 months	76	CP	far	low	[]	28.5714	42.8571	35.7143	1	1	0	1	1	2	0	1	0	0.666667	1	0.25	4	0.666667	1.5	3	3	3	0	1
61	6 years, 3 months	75	CP	far	chance	[12]	57.1429	28.5714	42.8571	3	0.333333	3	0.333333	1	1	0	1	1	0	1	0	1	1	1	4	0	4	0	4
62	6 years, 11 months	83	CP	far	high	[]	100	57.1429	78.5714	1.33333	2.5	0.75	2.5	1.33333	1	1	1	1	0.333333						2	2	0.5	2	0.5
63	7 years, 8 months	92	CP	far	high	[9, 11, 14]	100	85.7143	92.8571	4	1.5	0.666667	1	3	4	0.666667	4	0.25	4						1	1	1	0	1
64	6 years, 4 months	76	CP	far	high	[2, 4, 5]	85.7143	57.1429	71.4286	4	4	0.666667	1.5	0.666667	2	1	0.5	2	0.5	1	1	1	0	1	1	1	0	1	1
65	6 years, 3 months	75	CP	far	chance	[]	71.4286	28.5714	50	1	4	0.666667	1.5	0.666667	1	1	1	1	0	1	1	1	1	1	1.5	1.5	1.5	0.25	4
66	6 years, 10 months	82	CP	far	high	[]	100	85.7143	92.8571	2.5	0.75	0.75	0.75	2.5	5	0.2	2	1	2						1	0	0	1	1
67	6 years, 9 months	81	CP	far	high	[6, 14]	100	100	100	1.5	4	1.5	1.5	1.5	1	0.4	2.5	0.75	2.5
68	6 years, 4 months	76	CP	far	high	[]	85.7143	57.1429	71.4286	1	2	2	0.5	5	1	1	3	1	1	1	0	0	1	0	1	0	1	0.5	2
69	6 years, 9 months	81	CP	far	high	all	100	85.7143	92.8571
70	6 years, 6 months	78	CP	far	low	all	0	14.2857	7.14286
71	7 years, 2 months	86	CP	far	high	[4, 5, 6, 8, 9, 10, 11]	71.4286	71.4286	71.4286	1	1	0	0	1	2	0.5	0.5	1	0.5	1	1	0	1	0	1	1	0	1	1
72	6 years, 4 months	76	CP	far	high	[]	100	100	100	6	0.75	2.5	0.4	1.33333	6	1.33333	2.5	0.75	1.33333
73	6 years, 0 months	72	CP	far	low	[1]	14.2857	57.1429	35.7143	0	0	1	0	1	1	1	1	1	3	1.5	4	0.666667	0.666667	0.25	2	2	0.5	0.5	2
74	6 years, 10 months	82	CP	far	chance	all	57.1429	28.5714	42.8571
75	7 years, 1 months	85	CP	far	high	[11]	100	71.4286	85.7143	5	0.2	5	1	0.5	0.666667	0.666667	0.25	1.5	1.5						1	1	1	0	1
76	6 years, 2 months	74	CP	far	high	[11]	100	85.7143	92.8571	1	2	0.5	0.25	0.666667	2	1	1	0.25	1.5						0	1	0	1	0
77	7 years, 1 months	85	CP	far	high	[]	100	85.7143	92.8571	6	0.75	1.33333	0.75	6	2	1	2	0.5	1						1	0	1	1	1
78	6 years, 10 months	82	CP	far	low	[]	71.4286	0	35.7143	1	1.5	1.5	0.25	0.666667						1	1	1	0	1	6	2.5	1.33333	0	5
79	6 years, 8 months	80	CP	far	low	[11, 12]	42.8571	14.2857	28.5714	1	1	1	1	1	0	1	0	1	1	2	0.5	1	0.5	2	0	1	1	1	1
80	6 years, 5 months	77	CP	far	high	[]	100	71.4286	85.7143	6	1.33333	0.4	0.4	2.5	4	1.5	0.666667	0.666667	1.5						1	1	1	0	1
81	7 years, 0 months	84	CP	far	low	[6, 13]	28.5714	14.2857	21.4286	1	1	1	1	0	1	0	0	1	1	1.5	1.5	1.5	0.666667	4	1	3	0.333333	1	2
82	6 years, 4 months	76	CP	far	low	[]	28.5714	28.5714	28.5714	1	0	1	1	1	1	0	1	1	1	4	1.5	0.666667	1.5	0.666667	1	0.666667	4	0.25	4
83	6 years, 2 months	74	CP	far	low	[]	14.2857	28.5714	21.4286	1	1	0	1	0	1	1	0	1	1	2	0.2	1	5	0.5	1	0	1	0	1.5
84	6 years, 10 months	82	CP	far	low	[]	14.2857	0	7.14286	1	0	1	1	0						1	0.2	1	0	5	1	0	6	1.33333	0.75
85	7 years, 1 months	85	CP	far	low	[]	14.2857	0	7.14286	1	1	0	0	0						1	1	1	5	0.2	1.33333	1.33333	1.33333	0.4	1.33333
86	6 years, 4 months	76	CP	far	high	[]	85.7143	71.4286	78.5714	1	2	1	0	5	1	1.5	4	0	1.5	1	1	1	0	1	1	1	1	1	1
87	6 years, 10 months	82	CP	far	high	[]	85.7143	57.1429	71.4286	5	2	0.5	5	0.5	1	0.333333	0.333333	3	1	1	1	1	1	0	0.5	1	0.5	2	2
88	6 years, 2 months	74	CP	far	chance	[]	71.4286	57.1429	64.2857	4	0.666667	1.5	0.25	1.5	3	3	1	1	0.333333	1	1	1	1	1	2	2	2	0	1
89	6 years, 8 months	80	CP	far	chance	[]	100	0	50	6	1.33333	0.75	0.75	0.4											1.33333	1.33333	0.75	1.33333	0.75
90	7 years, 0 months	84	CP	far	chance	[8, 10]	71.4286	28.5714	50	1	0	4	1.5	0.666667	1	1	1	0	1	1	1	1	0	1	1	0.5	2	0.5	2
91	6 years, 3 months	75	CP	far	high	[]	100	85.7143	92.8571	6	0.4	2.5	0.4	6	5	1	1	5	0.5						1	0	1	0	0
92	6 years, 5 months	77	CP	far	low	[]	0	0	0											6	1.33333	1.33333	0.4	0.75	1	2.5	1.33333	1.33333	0.75
93	6 years, 8 months	80	CP	far	high	[3, 4, 8, 10, 11, 12, 13]	100	57.1429	78.5714	1	0.5	0.5	0.5	2	1	1	0	1	1						1	0	0	1	1
94	6 years, 10 months	82	CP	far	chance	[]	42.8571	71.4286	57.1429	1	2	0	2	2	4	0.666667	1.5	1.5	0.666667	1	3	0.333333	3	1	1	0	1	1	1
95	6 years, 1 months	73	CP	far	high	[7, 11, 12]	85.7143	85.7143	85.7143	4	1.5	1.5	0.666667	4	1	3	3	3	1	1	1	0	0	1	1	0	0	1	0
96	6 years, 5 months	77	CP	far	chance	all	71.4286	42.8571	57.1429
97	6 years, 4 months	76	CP	far	low	[]	28.5714	28.5714	28.5714	1	1	1	0	1	1	1	1	0	1	1.5	4	0.666667	4	0.25	1	1.5	1.5	0.666667	0.666667
98	6 years, 4 months	76	CP	far	high	[]	100	85.7143	92.8571	1	1.33333	1.33333	0.4	1.33333	2	1	1	2	1						1	0	1	0	1
99	6 years, 3 months	75	CP	far	chance	[]	57.1429	28.5714	42.8571	1	0.333333	3	0.333333	3	1	1	1	1	1	1	0	1	0	2	4	0.25	4	0.666667	1.5
100	7 years, 5 months	89	CP	far	low	[]	0	0	0											6	0.75	2.5	1.33333	0.75	2.5	1.33333	0.75	0.75	0.75
101	6 years, 2 months	74	CP	close	high	[4, 6, 8, 10, 12]	100	85.7143	92.8571	3	1	0	1	0	4	0.666667	4	0.25	1
102	6 years, 8 months	80	CP	close	chance	[]	71.4286	42.8571	57.1429	1.5	0.25	1.5	1.5	0.25	2	0	2	0.5	2	1	1	0	1	1	1	1	1	1	0.333333
103	6 years, 10 months	82	CP	close	high	[]	71.4286	85.7143	78.5714	0.25	4	4	0.25	4	1	2	0.2	2	2	1	1	1	0	1	0	1	0	1	0
104	5 years, 7 months	67	CP	close	chance	all	42.8571	42.8571	42.8571
105	7 years, 0 months	84	CP	close	low	[8, 9, 10, 11, 12, 13, 14]	28.5714	14.2857	21.4286	1	0	1	1	0						0.5	2	0.5	0.5	2	1	1	0	1	1
106	6 years, 10 months	82	CP	close	chance	[]	28.5714	57.1429	42.8571	1	1	1	0	1	3	0.333333	1	1	1	1.5	0.666667	0.666667	1.5	0.666667	2	2	0.5	0.5	2
107	6 years, 7 months	79	CP	close	low	[]	42.8571	28.5714	35.7143	2	0.5	2	0.5	2	1	1	0	1	1	1	1	0.333333	0.333333	1	1	1.5	0.25	1.5	0.666667
108	7 years, 0 months	84	CP	close	high	all	100	85.7143	92.8571
109	6 years, 7 months	79	CP	close	high	[2, 4, 6, 12, 13]	100	100	100	4	0.666667	4	1	1	3	0.333333	3	1	0.333333
110	6 years, 5 months	77	CP	close	chance	[8, 11, 14]	42.8571	57.1429	50	1	0	2	0.5	1	2	2	0	2	2	1	0	0.5	2	1	1	1	1	1	1
111	6 years, 6 months	78	CP	close	chance	[]	71.4286	28.5714	50	0	1.5	0.666667	1	4	1	0	1	1	1	1	0	1	1	1	4	0.25	1.5	0.666667	1.5
112	6 years, 2 months	74	CP	close	high	all	85.7143	85.7143	85.7143
113	7 years, 1 months	85	CP	close	low	[2, 14]	28.5714	42.8571	35.7143	1	1	1	0	1	1	0	1	0	0	1	0.25	1.5	0.666667	0	3	0.333333	3	1	3
114	7 years, 2 months	86	CP	close	high	[]	85.7143	100	92.8571	2	1	2	0.2	5	1.33333	0.4	1.33333	0.4	0.75	1	0	0	1	1
115	7 years, 1 months	85	CP	close	low	[3]	42.8571	14.2857	28.5714	1	0	1	1	1	1	0	0	1	1	3	3	0.333333	0.333333	3	5	0.2	2	0.5	2
116	6 years, 7 months	79	CP	close	chance	[]	100	14.2857	57.1429	1.33333	2.5	1.33333	2.5	0.166667	1	0	1	1	0						5	2	5	0.5	0.5
117	7 years, 0 months	84	CP	close	low	[8, 9]	14.2857	0	7.14286	0	1	0	0	1						5	0.5	1	1	4	4	0.666667	4	0.25	1.5
118	6 years, 8 months	80	CP	close	low	[]	28.5714	42.8571	35.7143	1	1	0	1	1	1	0.5	2	0.5	2	4	1.5	1	0.25	4	1	1	3	0.333333	1
119	7 years, 1 months	85	CP	close	chance	[]	85.7143	42.8571	64.2857	1	0.5	2	1	1	2	1	2	0.5	0.5	1	1	0	0	1	1	1	1	1	1
120	6 years, 11 months	83	CP	close	low	[13]	0	0	0											6	0.4	0.75	0.75	0.4	2	5	1	0.2	2
121	5 years, 5 months	65	CP	close	low	42.8571	42.8571	14.2857	28.5714	1	2	0.5	2	2	1	0	1	0	1	2	0	0.5	0.5	1	1	0.2	2	1	5
122	5 years, 6 months	66	CP	close	high	[4, 9]	100	85.7143	92.8571	1	0.75	1.33333	1.33333	0.75	3	3	0.333333	3	0.333333						1	1	0	0	0
123	6 years, 5 months	77	CP	close	high	[]	100	85.7143	92.8571	1	0.4	2.5	0.75	1.33333	5	1	1	1	1						1	0	0	1	0
124	6 years, 7 months	79	CP	close	high	[]	100	100	100	6	0.75	0.75	0.75	0.75	2.5	2.5	0	2.5	0.166667
125	7 years, 3 months	87	CP	close	high	[]	85.7143	100	92.8571	5	0.5	1	1	1	6	1.33333	0.75	0.4	0.75	1	0	1	0	1
126	6 years, 5 months	77	CP	close	high	[11, 12, 13]	100	100	100	1	1	0.5	2	0.5	0.666667	0.666667	0.25	0.25	1.5
127	6 years, 9 months	81	CP	close	high	all	100	100	100
128	6 years, 7 months	79	CP	close	high	all	85.7143	100	92.8571
129	6 years, 3 months	75	CP	close	high	[6, 9, 10, 11, 14]	100	42.8571	71.4286	1	1	0.333333	1	1	1	0	1	1	1						2	2	0.5	0.5	2
130	7 years, 0 months	84	CP	close	chance	[]	57.1429	42.8571	50	1	0	3	0.333333	3	2	0.5	0.5	1	0	1	0	1	0	0.5	1	0.333333	3	3	0.333333
131	6 years, 7 months	79	CP	close	chance	[2, 3]	42.8571	71.4286	57.1429	0	1	1	1	1	1	0	4	0.25	1	1	0.5	0.5	2	0.666667	1	0	1	1	1
132	6 years, 11 months	83	CP	close	high	[6, 7, 8, 9, 11, 14]	42.8571	42.8571	42.8571
133	7 years, 1 months	85	CP	close	low	[1, 5, 6, 7, 8, 9, 14]	85.7143	57.1429	71.4286	1	0	0	0	1	2	0.5	2	0.5	2	0	1	1	1	0	0.5	2	0.5	0.5	2
134	6 years, 8 months	80	CP	close	low	[]	0	0	0											3	1	1	1	3	2	2	0.5	2	0
135	7 years, 1 months	85	CP	close	chance	[]	14.2857	0	7.14286	1	0	0	1	0						2	1	1	1	2	1	0.75	0.75	0.75	1.33333
136	6 years, 2 months	74	CP	close	high	[4, 7, 9]	57.1429	57.1429	57.1429	1	0.333333	3	0.333333	3	1	3	1	1	1	0.5	2	2	2	0.5	2	2	0.5	0.5	0.5
137	7 years, 0 months	84	CP	close	low	[4, 7, 11]	14.2857	14.2857	14.2857	0	1	0	1	0	1	0	0	1	0	0.666667	4	0	1.5	1.5	3	0.333333	0	1	1
138	6 years, 10 months	82	CP	close	high	[]	85.7143	57.1429	71.4286	1	1	1	1	0.5	1	1	1	3	0.333333	1	0	0	1	0	2	0.5	2	0	2
139	5 years, 2 months	62	GS	far	chance	[]	71.4286	28.5714	50	4	0.666667	1.5	0.25	1.5	1	1	1	1	1	1	1	1	1	0	1	0.25	4	0.666667	1.5
140	5 years, 6 months	66	GS	far	low	all	28.5714	42.8571	35.7143
141	5 years, 9 months	69	GS	far	low	all	14.2857	28.5714	21.4286
142	5 years, 3 months	63	GS	far	low	[]	28.5714	42.8571	35.7143	1	1	1	1	0	2	0.5	0.5	2	0.5	4	0.666667	1.5	0.666667	1.5	1	1	0.333333	0.5	0
143	5 years, 8 months	68	GS	far	chance	[9]	57.1429	28.5714	42.8571	1	0.333333	3	1	3	1	0	0	1	1	2	0.5	1	2	2	1	1	0	3	0.333333
144	5 years, 3 months	63	GS	far	low	[9, 10, 13]	14.2857	42.8571	28.5714	1	0	1	0	1	2	0.5	2	2	0	1.5	1.5	1.5	1.5	0.25	1	1	1	1	1
145	5 years, 1 months	61	GS	far	chance	[1, 2, 4, 9, 12, 13, 14]	42.8571	71.4286	57.1429	1	1	0	1	1	1	0	1	0	0	2	2	0.5	2	2	1	0	1	0	1
146	5 years, 5 months	65	GS	far	low	all	42.8571	28.5714	35.7143
147	5 years, 4 months	64	GS	far	chance	[5, 6, 7, 11, 12, 13, 14]	57.1429	42.8571	50						1	0	1	0	1	2	2	0.5	0.5	0.5	1	1	0	1	1
148	5 years, 6 months	66	GS	far	chance	[]	42.8571	57.1429	50	1	0.5	0.5	0.5	1	1	0	1	1	3	1	1	0	1	1	1	0	2	0.5	0.5
149	5 years, 0 months	60	GS	far	high	[1, 2, 13, 14]	71.4286	71.4286	71.4286	1	1	0	1	1	1.5	1	1.5	1.5	1.5	1	0	1	1	1	1	1	1	1	0
150	5 years, 4 months	64	GS	far	low	[]	28.5714	0	14.2857	1	1	1	0	1						1	0.25	4	1.5	0	2.5	2.5	6	0.166667	0.5
151	5 years, 5 months	65	GS	far	high	[]	100	57.1429	78.5714	6	2.5	0.75	6	0.5	1	1	3	0.333333	1						1	2	0.5	0	1
152	5 years, 7 months	67	GS	far	high	[]	100	71.4286	85.7143	6	0.4	6	0.75	0.75	1	4	4	0.25	3						1	1	1	1	1
153	5 years, 2 months	62	GS	far	low	[]	42.8571	28.5714	35.7143	2	0.5	0.5	1	0.666667	1	0	0	1	1	3	0.333333	1	3	0	1	0.25	4	0.25	0.8
154	5 years, 8 months	68	GS	far	high	all	71.4286	85.7143	78.5714
155	5 years, 8 months	68	GS	far	low	all	42.8571	14.2857	28.5714
156	5 years, 5 months	65	GS	far	low	[6, 7, 9, 10, 11, 12, 14]	0	0	0											3	0.333333	3	0.5	2	1	2	1	0.5	0.5
157	5 years, 9 months	69	GS	far	chance	all	71.4286	42.8571	57.1429
158	4 years, 11 months	59	GS	far	low	[]	28.5714	28.5714	28.5714	1	0	1	1	1	1	1	1	1	1	1	0.25	1	0.25	1.5	1.5	0.666667	4	0	1
159	4 years, 11 months	59	GS	far	chance	all	42.8571	42.8571	42.8571
160	5 years, 3 months	63	GS	far	low	[8, 14]	28.5714	42.8571	35.7143	0	1	0	1	0	1	1	0	1	0	4	0.666667	4	0.666667	1.5	3	0.333333	3	0.333333	1
161	5 years, 0 months	60	GS	far	chance	[2, 7, 10, 11, 12, 13, 14]	42.8571	42.8571	42.8571	1	0	1	1	0	0	0	1	1	0	1	1	0	1	0	1	0	1	0	1
162	5 years, 5 months	65	GS	far	low	[]	14.2857	0	7.14286	1	0	1	1	0						2	1	1	5	1	0.75	0.4	2.5	6	0.75
163	5 years, 4 months	64	GS	far	low	all	42.8571	28.5714	35.7143
164	5 years, 3 months	63	GS	close	low	[1, 6, 8]	42.8571	14.2857	28.5714	1	0	1	0	1	0	1	0	1	0	1	3	0.333333	3	0	0.666667	1.5	0.25	0.666667	1.5
165	5 years, 1 months	61	GS	close	chance	all	57.1429	57.1429	57.1429
166	5 years, 4 months	64	GS	close	low	[]	28.5714	28.5714	28.5714	1	0	1	1	1	1	0	0	1	0	4	0.25	1.5	1.5	1.5	1	4	0.25	0.25	4
167	4 years, 10 months	58	GS	close	low	[3]	14.2857	0	7.14286	1	1	0	0	1						1	0.2	2	0.5	2	5	0.5	2	1	0.5
168	5 years, 7 months	67	GS	close	low	[]	57.1429	0	28.5714	1	1	3	0.333333	1						2	0.5	2	0	1	2.5	0.4	0.4	2.5	1.33333
169	4 years, 11 months	59	GS	close	chance	all	42.8571	85.7143	64.2857
170	5 years, 0 months	60	GS	close	chance	[3, 4, 9]	71.4286	28.5714	50	4	1.5	0.25	1	0.25						1	0	1	1	0	0.666667	1.5	0.666667	0.25	4
171	4 years, 10 months	58	GS	close	low	[6, 7, 8, 9, 10, 13]	28.5714	0	14.2857	1	1	1	1	1						1	3	0.333333	0.333333	0.75	1	1	1	1	1
172	5 years, 6 months	66	GS	close	high	[6]	100	100	100	5	0.25	1.5	0.666667	1.5	6	0.4	2.5	1.33333	0.4
173	5 years, 1 months	61	GS	close	low	[3]	28.5714	14.2857	21.4286	1	1	1	0	1	1	0	1	0	1	0.25	4	0.666667	4	2	1	0.666667	1.5	0.666667	3
174	4 years, 11 months	59	GS	close	low	[4, 5, 8, 9]	14.2857	42.8571	28.5714	1	0	0	1	0	0	0	1	0	1	1	1	0	1	1	1	0.333333	0	3	3
175	5 years, 3 months	63	GS	close	high	[7, 8, 10, 12, 13, 14]	85.7143	71.4286	78.5714	1	1	0.333333	0.333333	1	1	0	0	1	0	0	1	0	1	0	1	1	0	1	1
176	5 years, 3 months	63	GS	close	chance	[11, 12, 13, 14]	14.2857	71.4286	42.8571						1	1	3	1	1	1	3	1	3	1	1	0	0	1	1
177	4 years, 11 months	59	GS	close	low	[]	42.8571	28.5714	35.7143	2	0	1	0.5	2	1	0	1	0	1	3	1	1	3	0.333333	0.666667	1.5	1.5	0.25	4
178	5 years, 4 months	64	GS	close	low	[7, 9, 11, 12, 13]	42.8571	14.2857	28.5714	0	1	0	1	0						3	0.333333	3	0.333333	3	1	3	0.333333	1	0.333333
179	5 years, 7 months	67	GS	close	low	[]	42.8571	14.2857	28.5714	1	0.5	0.5	2	2	1	1	0	1	1	3	1	1	1	2	5	1	0.5	0.2	1
180	5 years, 2 months	62	GS	close	low	all	28.5714	14.2857	21.4286
181	4 years, 11 months	59	GS	close	low	[]	42.8571	28.5714	35.7143	2	2	2	2	0	1	1	1	0	1	1	0.333333	3	3	0.333333	1.5	1.5	1.5	0.666667	4
182	5 years, 6 months	66	GS	close	chance	all	71.4286	57.1429	64.2857
183	5 years, 6 months	66	GS	close	low	[7, 8, 9, 11, 12, 13, 14]	28.5714	42.8571	35.7143						1	1	0	0	1	2	2	0.5	2	2	1	1	0	0.5	0
184	4 years, 11 months	59	GS	close	chance	[]	57.1429	71.4286	64.2857	1	0.333333	3	0.333333	0.333333	4	0.25	1.5	0.666667	1	2	0.5	2	0	2	1	1	1	0	1
185	5 years, 2 months	62	GS	close	chance	[]	71.4286	42.8571	57.1429	1	0.666667	0	1.5	0.333333	2	0.5	2	0	1	1	1	1	0	1	1	1	0.333333	1	1
